# Supplementary material for: In silico Identification of Serovar-Specific Genes for Salmonella Serotyping
Source: Front Microbiol. 2019 Apr 24;10:835. doi: 10.3389/fmicb.2019.00835 (PMC6491675; doi:10.3389/fmicb.2019.00835)
Supplement: TABLE S1 — The final data set of 2258 high quality and consistent serovar prediction genomes representing 107 serovars. [file Table_1.XLSX]

## Sheet: Identification dataset
srr	Serovar	rST	Total number of rST for serovar in Enterobase
SRR3049434	Typhimurium	28700	505
DRR006255	Typhimurium	3484	505
DRR106853	Typhimurium	1355	505
DRR106976	Typhimurium	1328	505
DRR106998	Typhimurium	3818	505
ERR023815	Typhimurium	3595	505
ERR023839	Typhimurium	1395	505
ERR024383	Typhimurium	1361	505
ERR024409	Typhimurium	1367	505
ERR026032	Typhimurium	1341	505
ERR026044	Typhimurium	1364	505
ERR026048	Typhimurium	1356	505
ERR026096	Typhimurium	1353	505
ERR026125	Typhimurium	1374	505
ERR028301	Typhimurium	1399	505
ERR028640	Typhimurium	1391	505
ERR029228	Typhimurium	1373	505
ERR029229	Typhimurium	1392	505
ERR1040463	Typhimurium	28104	505
ERR1040564	Typhimurium	42254	505
ERR1040573	Typhimurium	42245	505
ERR1040676	Typhimurium	3755	505
ERR1251483	Typhimurium	1376	505
ERR1251528	Typhimurium	33116	505
ERR1251568	Typhimurium	33119	505
ERR1251613	Typhimurium	33114	505
ERR1334410	Typhimurium	35379	505
ERR1334873	Typhimurium	33117	505
ERR1556162	Typhimurium	42258	505
ERR1740404	Typhimurium	3826	505
ERR1817214	Typhimurium	60673	505
ERR1891518	Typhimurium	26129	505
ERR2001754	Typhimurium	26140	505
ERR211877	Typhimurium	26036	505
ERR212548	Typhimurium	3865	505
ERR2193183	Typhimurium	26133	505
ERR230411	Typhimurium	3856	505
ERR274480	Typhimurium	3757	505
ERR277227	Typhimurium	26024	505
ERR304874	Typhimurium	3772	505
ERR350283	Typhimurium	7805	505
ERR350312	Typhimurium	8028	505
ERR715553	Typhimurium	26837	505
ERR715561	Typhimurium	27890	505
ERR744330	Typhimurium	41676	505
ERR752373	Typhimurium	33123	505
ERR998554	Typhimurium	26704	505
SRR1035532	Typhimurium	3774	505
SRR1060681	Typhimurium	1354	505
SRR1106601	Typhimurium	8314	505
SRR1122501	Typhimurium	8455	505
SRR1158026	Typhimurium	26008	505
SRR1177246	Typhimurium	8271	505
SRR1233943	Typhimurium	8044	505
SRR1233946	Typhimurium	8362	505
SRR1292248	Typhimurium	8400	505
SRR1385147	Typhimurium	26700	505
SRR1501634	Typhimurium	26662	505
SRR1515026	Typhimurium	8399	505
SRR1528496	Typhimurium	27481	505
SRR1635121	Typhimurium	26913	505
SRR1645815	Typhimurium	26128	505
SRR1814433	Typhimurium	40500	505
SRR1814903	Typhimurium	41477	505
SRR1814924	Typhimurium	41465	505
SRR1816465	Typhimurium	41554	505
SRR1946929	Typhimurium	27782	505
SRR1959429	Typhimurium	26494	505
SRR1963471	Typhimurium	26639	505
SRR1963608	Typhimurium	26004	505
SRR1967417	Typhimurium	28475	505
SRR1967460	Typhimurium	27048	505
SRR1968523	Typhimurium	7804	505
SRR1969201	Typhimurium	26446	505
SRR1969233	Typhimurium	27109	505
SRR1969327	Typhimurium	28124	505
SRR1969429	Typhimurium	28437	505
SRR1969904	Typhimurium	26445	505
SRR1970296	Typhimurium	27977	505
SRR2407708	Typhimurium	8342	505
SRR2538176	Typhimurium	38660	505
SRR2567162	Typhimurium	26780	505
SRR2968121	Typhimurium	28737	505
SRR3057226	Typhimurium	33151	505
SRR3081665	Typhimurium	26747	505
SRR3184600	Typhimurium	26089	505
SRR3210460	Typhimurium	35091	505
SRR3285430	Typhimurium	26448	505
SRR3286821	Typhimurium	35378	505
SRR3286967	Typhimurium	32567	505
SRR3452360	Typhimurium	27788	505
SRR3470776	Typhimurium	26999	505
SRR3732284	Typhimurium	26983	505
SRR4044660	Typhimurium	28046	505
SRR4099287	Typhimurium	35392	505
SRR4295105	Typhimurium	46594	505
SRR4429061	Typhimurium	46973	505
SRR4450059	Typhimurium	34246	505
SRR4733936	Typhimurium	28125	505
SRR5017160	Typhimurium	47743	505
SRR5043452	Typhimurium	48149	505
SRR5079996	Typhimurium	32579	505
SRR5121874	Typhimurium	27950	505
SRR5155618	Typhimurium	42280	505
SRR5201064	Typhimurium	28062	505
SRR5215627	Typhimurium	42264	505
SRR5249617	Typhimurium	8422	505
SRR5278686	Typhimurium	44394	505
SRR5278824	Typhimurium	60500	505
SRR5330447	Typhimurium	60261	505
SRR5336041	Typhimurium	60733	505
SRR5342969	Typhimurium	60586	505
SRR5364185	Typhimurium	60718	505
SRR5483457	Typhimurium	60259	505
SRR5486743	Typhimurium	44386	505
SRR5534505	Typhimurium	26640	505
SRR5584947	Typhimurium	8345	505
SRR5645421	Typhimurium	60928	505
SRR5655451	Typhimurium	60356	505
SRR5664413	Typhimurium	60243	505
SRR5749993	Typhimurium	60830	505
SRR5817348	Typhimurium	27961	505
SRR5817806	Typhimurium	41478	505
SRR5851172	Typhimurium	1344	505
SRR5875235	Typhimurium	35336	505
SRR5921488	Typhimurium	60837	505
SRR5927280	Typhimurium	60812	505
SRR5956186	Typhimurium	60522	505
SRR5970073	Typhimurium	60863	505
SRR6074703	Typhimurium	7804	505
SRR6117222	Typhimurium	45520	505
SRR6134322	Typhimurium	60986	505
SRR6155427	Typhimurium	28736	505
SRR6283585	Typhimurium	40448	505
SRR6345350	Typhimurium	26999	505
SRR6373411	Typhimurium	28006	505
SRR6481154	Typhimurium	46987	505
SRR6526118	Typhimurium	60547	505
SRR6656956	Typhimurium	27039	505
SRR6715723	Typhimurium	32569	505
SRR6726311	Typhimurium	34261	505
SRR6765818	Typhimurium	47785	505
ERR039365	Typhimurium	1347	505
ERR044711	Typhimurium	1369	505
ERR1540412	Typhimurium	35424	505
ERR161427	Typhimurium	1337	505
ERR2008160	Typhimurium	3788	505
ERR2210516	Typhimurium	32537	505
ERR715591	Typhimurium	27089	505
SRR1958620	Typhimurium	26463	505
SRR1963070	Typhimurium	28016	505
SRR1966466	Typhimurium	26406	505
SRR2015058	Typhimurium	28321	505
SRR2053349	Typhimurium	28580	505
SRR3049032	Typhimurium	33213	505
SRR3285419	Typhimurium	35073	505
SRR3322960	Typhimurium	35070	505
SRR4044602	Typhimurium	42242	505
SRR4190226	Typhimurium	35335	505
SRR5217710	Typhimurium	60594	505
SRR5486171	Typhimurium	60093	505
SRR6116929	Typhimurium	60831	505
ERR028298	Typhimurium	1380	505
ERR1251381	Typhimurium	3859	505
ERR161395	Typhimurium	1378	505
ERR2226221	Typhimurium	26937	505
SRR1055743	Typhimurium	3647	505
SRR1411175	Typhimurium	8460	505
SRR1645226	Typhimurium	26124	505
SRR1645347	Typhimurium	26003	505
SRR1963246	Typhimurium	26139	505
SRR1966275	Typhimurium	26545	505
SRR1970064	Typhimurium	26479	505
SRR3049807	Typhimurium	33234	505
SRR3322057	Typhimurium	26523	505
SRR5155707	Typhimurium	60842	505
SRR5633249	Typhimurium	33120	505
SRR4429354	Typhimurium	42275	505
DRR106881	Typhimurium	7807	505
SRR1166603	Typhimurium	8049	505
ERR023807	Typhimurium	1346	505
ERR024361	Typhimurium	1350	505
ERR028652	Typhimurium	1325	505
ERR028655	Typhimurium	1386	505
ERR024756	Typhimurium	3640	505
ERR024762	Typhimurium	1371	505
SRR1107438	Typhimurium	1362	505
SRR1967397	Typhimurium	26432	505
SRR1613904	Typhimurium	28070	505
SRR3169842	Typhimurium	27674	505
SRR5921212	Typhimurium	34185	505
ERR024415	Typhimurium	1360	505
ERR1556190	Typhimurium	42257	505
ERR1891156	Typhimurium	41751	505
ERR1891609	Typhimurium	27802	505
ERR1891624	Typhimurium	60311	505
ERR212566	Typhimurium	1331	505
ERR235271	Typhimurium	3854	505
ERR341080	Typhimurium	28578	505
ERR538409	Typhimurium	1335	505
ERR702887	Typhimurium	40337	505
ERR702907	Typhimurium	40338	505
SRR1958036	Typhimurium	26143	505
SRR2131378	Typhimurium	8505	505
SRR3068567	Typhimurium	33184	505
SRR5451261	Typhimurium	48655	505
SRR5451287	Typhimurium	28051	505
ERR024410	Typhimurium	1357	505
ERR1046293	Typhimurium	1401	505
ERR230462	Typhimurium	3872	505
SRR6794945	Typhimurium	28215	505
DRR106834	Typhimurium	1344	505
SRR1814896	Typhimurium	7790	505
GCF001887015	Typhimurium	52648	505
SRR1636569	Enteritidis	8183	330
SRR5189038	Enteritidis	38773	330
SRR5215854	Enteritidis	3987	330
SRR1122703	Enteritidis	26057	330
ERR018018	Enteritidis	27132	330
ERR226480	Enteritidis	1419	330
ERR405647	Enteritidis	1419	330
ERR2118046	Enteritidis	27931	330
SRR3521372	Enteritidis	38095	330
ERR1513240	Enteritidis	7953	330
ERR304852	Enteritidis	26750	330
ERR304856	Enteritidis	26826	330
SRR1969780	Enteritidis	28458	330
SRR2102455	Enteritidis	27440	330
SRR5193740	Enteritidis	38772	330
SRR5215821	Enteritidis	35364	330
SRR5330440	Enteritidis	60185	330
ERR2118049	Enteritidis	26470	330
ERR338953	Enteritidis	28591	330
ERR369395	Enteritidis	7945	330
SRR1425270	Enteritidis	26636	330
SRR5105541	Enteritidis	28603	330
ERR369411	Enteritidis	7954	330
ERR984800	Enteritidis	41687	330
ERR2118041	Enteritidis	28353	330
ERR1759025	Enteritidis	3942	330
ERR024419	Enteritidis	1424	330
ERR025165	Enteritidis	1425	330
ERR1556225	Enteritidis	42231	330
ERR1743722	Enteritidis	3888	330
ERR1755205	Enteritidis	60051	330
ERR1755697	Enteritidis	28616	330
ERR1759236	Enteritidis	60744	330
ERR1759242	Enteritidis	60486	330
ERR1802492	Enteritidis	35040	330
ERR1828949	Enteritidis	26465	330
ERR1832472	Enteritidis	3900	330
ERR2278747	Enteritidis	60515	330
ERR2299329	Enteritidis	3961	330
ERR235117	Enteritidis	3745	330
ERR235141	Enteritidis	3858	330
ERR235291	Enteritidis	3776	330
ERR304841	Enteritidis	3906	330
ERR317033	Enteritidis	28706	330
ERR317052	Enteritidis	7799	330
ERR338054	Enteritidis	7802	330
ERR369374	Enteritidis	7944	330
ERR369379	Enteritidis	7942	330
ERR387691	Enteritidis	3801	330
ERR405395	Enteritidis	26042	330
SRR1118722	Enteritidis	26543	330
SRR1183787	Enteritidis	27675	330
SRR1183852	Enteritidis	27446	330
SRR1187404	Enteritidis	8003	330
SRR1272516	Enteritidis	27443	330
SRR1346251	Enteritidis	8384	330
SRR1379769	Enteritidis	27569	330
SRR1501472	Enteritidis	8469	330
SRR1534868	Enteritidis	27901	330
SRR1562664	Enteritidis	27436	330
SRR1566210	Enteritidis	28295	330
SRR1616817	Enteritidis	27863	330
SRR1636563	Enteritidis	26832	330
SRR1645240	Enteritidis	3941	330
SRR1645778	Enteritidis	3949	330
SRR1646123	Enteritidis	26142	330
SRR1686531	Enteritidis	27433	330
SRR1686606	Enteritidis	40459	330
SRR1816355	Enteritidis	41007	330
SRR1910374	Enteritidis	27921	330
SRR1946845	Enteritidis	41673	330
SRR1950907	Enteritidis	27904	330
SRR1952925	Enteritidis	27915	330
SRR1952942	Enteritidis	26162	330
SRR1958035	Enteritidis	7811	330
SRR1958089	Enteritidis	3963	330
SRR1958152	Enteritidis	26493	330
SRR1958226	Enteritidis	26483	330
SRR1961770	Enteritidis	3897	330
SRR1965222	Enteritidis	26481	330
SRR1965349	Enteritidis	28005	330
SRR1966592	Enteritidis	28416	330
SRR1967560	Enteritidis	28454	330
SRR1968268	Enteritidis	27796	330
SRR1969651	Enteritidis	26434	330
SRR1969841	Enteritidis	28689	330
SRR1970088	Enteritidis	27885	330
SRR1973888	Enteritidis	28670	330
SRR2009035	Enteritidis	27892	330
SRR2086988	Enteritidis	28569	330
SRR2095389	Enteritidis	26166	330
SRR2140788	Enteritidis	27944	330
SRR2176201	Enteritidis	27775	330
SRR2352197	Enteritidis	8116	330
SRR2831448	Enteritidis	26775	330
SRR3046418	Enteritidis	28412	330
SRR3049356	Enteritidis	26495	330
SRR3057230	Enteritidis	33238	330
SRR3198633	Enteritidis	34197	330
SRR3217350	Enteritidis	42123	330
SRR3285350	Enteritidis	8185	330
SRR3286916	Enteritidis	28574	330
SRR3286970	Enteritidis	26449	330
SRR3393567	Enteritidis	35328	330
SRR3499789	Enteritidis	37133	330
SRR3572506	Enteritidis	37741	330
SRR3898622	Enteritidis	27924	330
SRR3996865	Enteritidis	26849	330
SRR4063712	Enteritidis	3982	330
SRR4435828	Enteritidis	47002	330
SRR5023274	Enteritidis	47148	330
SRR5040856	Enteritidis	28313	330
SRR5063208	Enteritidis	48419	330
SRR5064775	Enteritidis	60041	330
SRR5116950	Enteritidis	45548	330
SRR5139221	Enteritidis	27472	330
SRR5149185	Enteritidis	60809	330
SRR5160324	Enteritidis	60115	330
SRR5193046	Enteritidis	60555	330
SRR5193277	Enteritidis	60138	330
SRR5193322	Enteritidis	35071	330
SRR5193621	Enteritidis	37736	330
SRR5193893	Enteritidis	60137	330
SRR5194222	Enteritidis	60136	330
SRR5216160	Enteritidis	28536	330
SRR5216165	Enteritidis	60171	330
SRR5216253	Enteritidis	60545	330
SRR5219483	Enteritidis	60177	330
SRR5220968	Enteritidis	27796	330
SRR5240721	Enteritidis	60077	330
SRR5244574	Enteritidis	60225	330
SRR5341805	Enteritidis	48151	330
SRR5345812	Enteritidis	60905	330
SRR5360958	Enteritidis	60948	330
SRR5361504	Enteritidis	38857	330
SRR5364254	Enteritidis	60295	330
SRR5413716	Enteritidis	60198	330
SRR5582089	Enteritidis	8224	330
SRR5583221	Enteritidis	48021	330
SRR5725215	Enteritidis	27779	330
SRR5819677	Enteritidis	28163	330
SRR5819753	Enteritidis	41494	330
SRR5908137	Enteritidis	60885	330
SRR5932674	Enteritidis	60751	330
SRR6108002	Enteritidis	60048	330
SRR6131981	Enteritidis	60488	330
SRR6680223	Enteritidis	27697	330
ERR314336	Enteritidis	3839	330
ERR424894	Enteritidis	7801	330
ERR235157	Enteritidis	3814	330
ERR235172	Enteritidis	3853	330
ERR744260	Enteritidis	3834	330
SRR1645334	Enteritidis	3892	330
SRR1963443	Enteritidis	27611	330
SRR5297360	Enteritidis	28158	330
SRR3001780	Enteritidis	33260	330
SRR5116919	Enteritidis	33258	330
SRR5935678	Enteritidis	45497	330
ERR048525	Enteritidis	3835	330
ERR197417	Enteritidis	7885	330
ERR197422	Enteritidis	26833	330
ERR235118	Enteritidis	3815	330
ERR279224	Enteritidis	3842	330
SRR5126191	Enteritidis	27167	330
SRR5126945	Enteritidis	28719	330
SRR2749447	Newport	27838	186
SRR2975877	Newport	32575	186
ERR1046213	Newport	1434	186
ERR230392	Newport	3837	186
SRR5113874	Newport	27020	186
SRR975384	Newport	26109	186
ERR1714703	Newport	1433	186
ERR1714824	Newport	35375	186
ERR1829782	Newport	1414	186
SRR1282391	Newport	26098	186
SRR1573117	Newport	26714	186
SRR1619529	Newport	1432	186
SRR1840731	Newport	26984	186
SRR2054161	Newport	26797	186
SRR2979534	Newport	28142	186
SRR3049552	Newport	28304	186
SRR3182413	Newport	34257	186
SRR3225825	Newport	35423	186
SRR5459254	Newport	26815	186
SRR5583892	Newport	60927	186
SRR5988413	Newport	60437	186
SRR6134334	Newport	42230	186
SRR6165470	Newport	26501	186
SRR953551	Newport	28685	186
ERR1788699	Newport	8377	186
SRR1049682	Newport	8282	186
SRR1105693	Newport	1413	186
SRR1636898	Newport	26695	186
SRR3049150	Newport	28422	186
SRR5120977	Newport	28186	186
SRR5361079	Newport	28508	186
SRR5997329	Newport	60459	186
SRR6165466	Newport	27770	186
ERR1714923	Newport	1422	186
ERR204061	Newport	3615	186
ERR204091	Newport	3621	186
ERR204098	Newport	3617	186
SRR1030849	Newport	8022	186
SRR1158133	Newport	26121	186
SRR1269393	Newport	3614	186
SRR1334668	Newport	8333	186
SRR1561169	Newport	28286	186
SRR1566302	Newport	27634	186
SRR1576198	Newport	26900	186
SRR1663111	Newport	26178	186
SRR1720453	Newport	28153	186
SRR1728725	Newport	28169	186
SRR2180211	Newport	27869	186
SRR3191392	Newport	8012	186
SRR3391895	Newport	26638	186
SRR3928695	Newport	42141	186
SRR4292952	Newport	45939	186
SRR4297735	Newport	46611	186
SRR5004571	Newport	47719	186
SRR5057194	Newport	26643	186
SRR5116920	Newport	60080	186
SRR5139228	Newport	8305	186
SRR5238989	Newport	60222	186
SRR5343238	Newport	60755	186
SRR5387103	Newport	26661	186
SRR5409311	Newport	27880	186
SRR5586282	Newport	60682	186
SRR5890584	Newport	60386	186
SRR5945389	Newport	60807	186
SRR6165598	Newport	26637	186
SRR6710463	Newport	27602	186
SRR6726283	Newport	28662	186
SRR1637071	Newport	28260	186
SRR1157598	Newport	3623	186
SRR1777995	Newport	28185	186
SRR1792726	Newport	26785	186
SRR2426350	Newport	27879	186
ERR1714728	Newport	47894	186
ERR1714742	Newport	1322	186
SRR1106448	Newport	27113	186
SRR1967896	Newport	26137	186
SRR1967618	Newport	26399	186
SRR1822276	Newport	26088	186
SRR2566843	Newport	26859	186
SRR4012011	Newport	42169	186
SRR6134336	Newport	45564	186
SRR5438386	Newport	26649	186
SRR5642217	Newport	60403	186
SRR1544341	Newport	27766	186
ERR1046265	Newport	27626	186
SRR1177166	Paratyphi B	26726	178
SRR1566307	Paratyphi B	28297	178
SRR1566364	Paratyphi B	28298	178
SRR3933125	Paratyphi B	27600	178
SRR4101287	Paratyphi B	45542	178
SRR5275047	Paratyphi B	60821	178
SRR5578867	Paratyphi B	40457	178
SRR5820884	Paratyphi B	60785	178
SRR5868570	Paratyphi B	60678	178
SRR6029147	Paratyphi B	60619	178
SRR6310396	Paratyphi B	60694	178
SRR5275048	Paratyphi B	26967	178
SRR1635200	Paratyphi B	26914	178
SRR5141872	Paratyphi B	42146	178
SRR5379225	Paratyphi B	60304	178
SRR5664392	Paratyphi B	60496	178
SRR5836899	Paratyphi B	60285	178
SRR5888487	Paratyphi B	28063	178
ERR2210498	Paratyphi B	26452	178
ERR460141	Paratyphi B	8292	178
SRR1060663	Paratyphi B	8293	178
SRR3322633	Paratyphi B	28196	178
SRR5635316	Paratyphi B	60399	178
ERR023403	Paratyphi B	1415	178
ERR129865	Paratyphi B	3796	178
ERR278701	Paratyphi B	3785	178
ERR460149	Paratyphi B	3792	178
SRR1106443	Paratyphi B	26387	178
SRR2174054	Paratyphi B	26840	178
SRR3049222	Paratyphi B	27781	178
SRR5016993	Paratyphi B	27825	178
SRR5055563	Paratyphi B	7894	178
SRR5379220	Paratyphi B	60150	178
SRR5574774	Paratyphi B	60360	178
SRR5874466	Paratyphi B	27124	178
SRR5957769	Paratyphi B	7813	178
ERR023398	Paratyphi B	3665	178
ERR279273	Paratyphi B	45527	178
ERR279276	Paratyphi B	8134	178
ERR279279	Paratyphi B	27693	178
SRR1840576	Paratyphi B	37132	178
SRR1968410	Paratyphi B	3698	178
SRR5335997	Paratyphi B	60159	178
ERR029030	Paratyphi B	3780	178
ERR129871	Paratyphi B	7886	178
SRR2143415	Paratyphi B	27454	178
ERR023400	Paratyphi B	3664	178
SRR5379195	Paratyphi B	26940	178
SRR5584051	Paratyphi B	60824	178
SRR5655473	Paratyphi B	60876	178
SRR5682865	Paratyphi B	60353	178
SRR5761371	Paratyphi B	60314	178
SRR6300203	Paratyphi B	60978	178
SRR1060662	Paratyphi B	8317	178
SRR1646078	Paratyphi B	26141	178
SRR1968988	Paratyphi B	3784	178
SRR3223738	Paratyphi B	27054	178
SRR1639014	Paratyphi B	3782	178
ERR1276846	Paratyphi B	37237	178
ERR278699	Paratyphi B	3783	178
ERR405622	Paratyphi B	26860	178
SRR3286820	Paratyphi B	35067	178
SRR5145215	Paratyphi B	60081	178
SRR5413697	Paratyphi B	60325	178
SRR5501078	Paratyphi B	60649	178
SRR5642211	Paratyphi B	60607	178
SRR5851289	Paratyphi B	28461	178
ERR1276853	Paratyphi B	3787	178
SRR2193981	Paratyphi B	28573	178
SRR3049340	Paratyphi B	26058	178
ERR1755564	Paratyphi B	3821	178
SRR2088763	Paratyphi B	28568	178
DRR070980	Typhi	1416	155
ERR1010018	Typhi	26996	155
ERR1079266	Typhi	33183	155
ERR1764530	Typhi	26986	155
ERR1764556	Typhi	60696	155
ERR1764560	Typhi	60881	155
ERR1791769	Typhi	60056	155
ERR279117	Typhi	7789	155
ERR326683	Typhi	7825	155
ERR349567	Typhi	8013	155
ERR352921	Typhi	7963	155
ERR357734	Typhi	7931	155
ERR360814	Typhi	7749	155
ERR460215	Typhi	8243	155
ERR460228	Typhi	7843	155
ERR467095	Typhi	8278	155
SRR5240764	Typhi	42237	155
SRR6203405	Typhi	60909	155
ERR1010011	Typhi	7912	155
ERR1082371	Typhi	26793	155
ERR1556183	Typhi	42232	155
ERR1764676	Typhi	7840	155
ERR1764702	Typhi	7803	155
ERR1764703	Typhi	60476	155
ERR1764782	Typhi	7990	155
ERR1764806	Typhi	7829	155
ERR1764808	Typhi	7960	155
ERR1764860	Typhi	7943	155
ERR1764877	Typhi	7918	155
ERR1791787	Typhi	60962	155
ERR1791842	Typhi	60963	155
ERR1791856	Typhi	60122	155
ERR1837222	Typhi	7821	155
ERR1891454	Typhi	41755	155
ERR314363	Typhi	26761	155
ERR338060	Typhi	28330	155
ERR343325	Typhi	7904	155
ERR349424	Typhi	7925	155
ERR357777	Typhi	8008	155
ERR360371	Typhi	7879	155
ERR360597	Typhi	7927	155
ERR422839	Typhi	26051	155
ERR460345	Typhi	8298	155
ERR586717	Typhi	27873	155
ERR731415	Typhi	26990	155
ERR984814	Typhi	41752	155
GCF900205275	Typhi	26978	155
SRR1957726	Typhi	26396	155
SRR1966173	Typhi	26919	155
SRR1969905	Typhi	26411	155
SRR3554456	Typhi	39346	155
ERR1764798	Typhi	7998	155
ERR314368	Typhi	27738	155
SRR4063809	Typhi	60365	155
ERR212597	Muenchen	3641	100
SRR1060659	Muenchen	40747	100
SRR3322391	Muenchen	8070	100
SRR1021744	Muenchen	8253	100
SRR2132198	Muenchen	26992	100
SRR5683908	Muenchen	35407	100
SRR1016559	Muenchen	7961	100
SRR1021937	Muenchen	7976	100
SRR1025967	Muenchen	26159	100
SRR1030356	Muenchen	8310	100
SRR1033576	Muenchen	8061	100
SRR1122488	Muenchen	7974	100
SRR1157604	Muenchen	26659	100
SRR1177322	Muenchen	26085	100
SRR1207476	Muenchen	27988	100
SRR1282405	Muenchen	8353	100
SRR1815245	Muenchen	41533	100
SRR1956849	Muenchen	28311	100
SRR1967374	Muenchen	26485	100
SRR1973737	Muenchen	27029	100
SRR1973904	Muenchen	28308	100
SRR1997813	Muenchen	28628	100
SRR2002730	Muenchen	27000	100
SRR2015642	Muenchen	28614	100
SRR2032031	Muenchen	27862	100
SRR2177729	Muenchen	27881	100
SRR3173632	Muenchen	28597	100
SRR3295870	Muenchen	35390	100
SRR4012881	Muenchen	42235	100
SRR5116286	Muenchen	60658	100
SRR5120772	Muenchen	28600	100
SRR5350689	Muenchen	44396	100
SRR5413686	Muenchen	60965	100
SRR5460922	Muenchen	41553	100
SRR5854315	Muenchen	60794	100
SRR5884081	Muenchen	60549	100
SRR5945356	Muenchen	60511	100
SRR5990941	Muenchen	27845	100
SRR6243416	Muenchen	60833	100
SRR6434012	Muenchen	26909	100
ERR2173699	Muenchen	8055	100
SRR1815261	Muenchen	41551	100
SRR1002824	Kentucky	7908	92
SRR1067621	Kentucky	8354	92
SRR1157996	Kentucky	8268	92
SRR1164593	Kentucky	27603	92
SRR1195650	Kentucky	8057	92
SRR1213772	Kentucky	8383	92
SRR2407662	Kentucky	27795	92
SRR2407799	Kentucky	28372	92
SRR2533477	Kentucky	27528	92
SRR2962901	Kentucky	26894	92
SRR3664929	Kentucky	42162	92
SRR3664946	Kentucky	42164	92
SRR3665231	Kentucky	41463	92
SRR3954071	Kentucky	34253	92
SRR4947523	Kentucky	40347	92
SRR5441568	Kentucky	47782	92
SRR5646781	Kentucky	60298	92
SRR5684095	Kentucky	60368	92
SRR5794692	Kentucky	35394	92
SRR5819508	Kentucky	27908	92
SRR5882021	Kentucky	60226	92
SRR5958612	Kentucky	48649	92
SRR6316170	Kentucky	60700	92
ERR1714737	Kentucky	8434	92
SRR2086893	Kentucky	27886	92
SRR2587216	Kentucky	26665	92
SRR5235501	Kentucky	47135	92
ERR161899	Kentucky	7835	92
SRR5585299	Kentucky	28681	92
SRR1753659	Kentucky	8150	92
SRR1966876	Kentucky	27032	92
SRR1033544	Javiana	8005	86
SRR1106316	Javiana	8048	86
SRR1509380	Javiana	28254	86
SRR1633858	Javiana	26856	86
SRR1653402	Javiana	26534	86
SRR1711795	Javiana	28161	86
SRR1754882	Javiana	26781	86
SRR1812337	Javiana	28193	86
SRR1823705	Javiana	27510	86
SRR1965079	Javiana	7915	86
SRR2011440	Javiana	27160	86
SRR2086996	Javiana	27986	86
SRR2194138	Javiana	27893	86
SRR2915910	Javiana	27777	86
SRR3091382	Javiana	27028	86
SRR3340444	Javiana	27850	86
SRR4098790	Javiana	26872	86
SRR5051072	Javiana	48178	86
SRR5055594	Javiana	28232	86
SRR5116295	Javiana	60025	86
SRR5120744	Javiana	60568	86
SRR5201404	Javiana	27157	86
SRR5434468	Javiana	28137	86
SRR5459265	Javiana	60980	86
SRR5787157	Javiana	26745	86
SRR6412923	Javiana	60406	86
ERR029039	Javiana	3747	86
SRR5052792	Javiana	27037	86
SRR5159888	Javiana	40992	86
SRR1035585	Javiana	3806	86
ERR1815752	Javiana	8087	86
SRR1957768	Javiana	27031	86
SRR1965453	Javiana	26467	86
SRR5238292	Javiana	60193	86
SRR6165589	Javiana	60362	86
SRR6440182	Javiana	60934	86
SRR3092111	Javiana	26931	86
SRR3173533	Javiana	26950	86
SRR5350685	Javiana	27821	86
SRR5817810	Javiana	60680	86
SRR5823431	Javiana	60913	86
SRR1212327	Javiana	8021	86
SRR1212343	Javiana	8016	86
SRR1569656	Javiana	28303	86
SRR1033570	Javiana	8195	86
DRR021403	Infantis	3675	73
DRR022727	Infantis	7793	73
DRR022775	Infantis	28030	73
ERR1714748	Infantis	27997	73
ERR1714918	Infantis	47838	73
SRR1002832	Infantis	8058	73
SRR1122664	Infantis	26033	73
SRR1693288	Infantis	28145	73
SRR1849368	Infantis	26971	73
SRR1996234	Infantis	26834	73
SRR2086969	Infantis	26876	73
SRR2184251	Infantis	26877	73
SRR2485286	Infantis	26491	73
SRR2659318	Infantis	27009	73
SRR3184123	Infantis	33257	73
SRR3295779	Infantis	27701	73
SRR3995466	Infantis	42128	73
SRR4293047	Infantis	33175	73
SRR5044066	Infantis	40346	73
SRR5084272	Infantis	47003	73
SRR5093711	Infantis	49335	73
SRR5229182	Infantis	60160	73
SRR5307865	Infantis	60245	73
SRR5418872	Infantis	60324	73
SRR5583306	Infantis	44399	73
SRR6190535	Infantis	47893	73
SRR6190991	Infantis	28593	73
SRR6191107	Infantis	35355	73
SRR6254953	Infantis	46610	73
SRR3066293	Infantis	32541	73
ERR161897	Infantis	7892	73
SRR4774207	Infantis	48080	73
SRR1635100	Infantis	3679	73
SRR1033527	Montevideo	1407	71
SRR1586613	Montevideo	27991	71
SRR1966091	Montevideo	3670	71
SRR2875236	Montevideo	26777	71
SRR2975832	Montevideo	28152	71
SRR3184071	Montevideo	1406	71
SRR5206444	Montevideo	60556	71
SRR5486229	Montevideo	60843	71
SRR6051256	Montevideo	60579	71
ERR405619	Montevideo	1410	71
ERR405727	Montevideo	26046	71
SRR1707978	Montevideo	26066	71
SRR2911008	Montevideo	27500	71
SRR2961913	Montevideo	8182	71
SRR3295764	Montevideo	3813	71
SRR3981169	Montevideo	27632	71
SRR4012341	Montevideo	42178	71
SRR5514355	Montevideo	44395	71
SRR5705157	Montevideo	40442	71
SRR6374138	Montevideo	60819	71
SRR6743288	Montevideo	32571	71
ERR029046	Montevideo	1409	71
SRR3321711	Montevideo	35063	71
SRR1106220	Montevideo	8281	71
SRR1588695	Montevideo	26758	71
ERR1251780	Montevideo	1405	71
SRR1645790	Montevideo	26131	71
SRR1814940	Montevideo	26125	71
SRR1970094	Montevideo	28465	71
SRR5181397	Montevideo	60690	71
SRR5277194	Montevideo	60199	71
ERR1817208	Montevideo	3671	71
SRR1646426	Montevideo	26147	71
SRR5054232	Montevideo	46595	71
SRR5209200	Montevideo	27616	71
SRR5361201	Montevideo	27144	71
SRR1539630	Schwarzengrund	27548	64
SRR1562607	Schwarzengrund	28040	64
SRR1763825	Schwarzengrund	26879	64
SRR2131387	Schwarzengrund	26864	64
SRR2584393	Schwarzengrund	8347	64
SRR5488874	Schwarzengrund	34254	64
SRR5589784	Schwarzengrund	60364	64
SRR5921346	Schwarzengrund	60798	64
SRR6179080	Schwarzengrund	48150	64
SRR5883512	Schwarzengrund	60531	64
ERR030047	Schwarzengrund	1430	64
ERR1046180	Anatum	42099	63
ERR1046216	Anatum	8413	63
ERR1714991	Anatum	3700	63
SRR1022659	Anatum	7975	63
SRR1105694	Anatum	28240	63
SRR1195659	Anatum	26985	63
SRR1206231	Anatum	8380	63
SRR1213774	Anatum	26151	63
SRR1596400	Anatum	26951	63
SRR1967288	Anatum	26873	63
SRR2962336	Anatum	28722	63
SRR2962880	Anatum	27882	63
SRR3062682	Anatum	32547	63
SRR3465393	Anatum	28650	63
SRR3726449	Anatum	35343	63
SRR4012379	Anatum	42179	63
SRR5167724	Anatum	60100	63
SRR5182195	Anatum	60840	63
SRR5278780	Anatum	60241	63
SRR5366152	Anatum	60294	63
SRR5452857	Anatum	35083	63
SRR6311455	Anatum	8306	63
SRR6451626	Anatum	60210	63
SRR949449	Anatum	28698	63
SRR4243019	Anatum	26830	63
ERR045310	Oranienburg	3691	60
ERR212553	Oranienburg	3765	60
ERR2215660	Oranienburg	3686	60
SRR1555368	Oranienburg	28274	60
SRR1609701	Oranienburg	26648	60
SRR1654994	Oranienburg	26926	60
SRR3474696	Oranienburg	26776	60
SRR3585378	Oranienburg	38718	60
SRR4295060	Oranienburg	46606	60
SRR5053017	Oranienburg	48174	60
SRR5084277	Oranienburg	48395	60
SRR5231288	Oranienburg	60079	60
SRR5860193	Oranienburg	28731	60
SRR6243605	Oranienburg	60335	60
SRR6480208	Oranienburg	60197	60
SRR6766058	Oranienburg	60458	60
SRR6386409	Oranienburg	33214	60
ERR1743743	Oranienburg	8065	60
SRR1646257	Oranienburg	8211	60
SRR1958031	Oranienburg	26759	60
SRR1106440	Oranienburg	26146	60
SRR1821293	Oranienburg	28269	60
SRR1958357	Oranienburg	26420	60
SRR1965621	Oranienburg	26437	60
SRR3453164	Oranienburg	28092	60
SRR1107430	Oranienburg	7969	60
SRR5217451	Oranienburg	45549	60
SRR1965340	Oranienburg	28121	60
SRR1958455	Oranienburg	8348	60
ERR2202571	Saintpaul	8364	60
ERR387708	Saintpaul	8332	60
SRR1300663	Saintpaul	8454	60
SRR1534903	Saintpaul	8251	60
SRR2029463	Saintpaul	27940	60
SRR3048994	Saintpaul	28200	60
SRR3665022	Saintpaul	41106	60
SRR1422535	Saintpaul	8382	60
ERR1788681	Saintpaul	26488	60
ERR1817327	Saintpaul	8075	60
SRR1206213	Saintpaul	8017	60
SRR1634592	Saintpaul	27451	60
SRR1965355	Saintpaul	26105	60
SRR1973689	Saintpaul	28609	60
SRR3933678	Saintpaul	27151	60
SRR5051075	Saintpaul	48157	60
SRR5055514	Saintpaul	8167	60
SRR5116986	Saintpaul	28744	60
SRR5341804	Saintpaul	60564	60
SRR5655515	Saintpaul	60337	60
SRR5787072	Saintpaul	60835	60
SRR5883510	Saintpaul	35358	60
SRR1025971	Saintpaul	8045	60
SRR1060633	Saintpaul	26712	60
SRR1802274	Saintpaul	28203	60
SRR1956851	Saintpaul	28018	60
SRR4418786	Saintpaul	28378	60
SRR3306246	Saintpaul	35400	60
SRR2005737	Saintpaul	27162	60
SRR5583851	Saintpaul	28526	60
SRR5055253	Saintpaul	27085	60
ERR1046183	Bareilly	3715	52
SRR1966190	Bareilly	26427	52
SRR6039060	Bareilly	28680	52
SRR6480939	Bareilly	60955	52
ERR2173684	Bareilly	3720	52
SRR1067610	Bareilly	3719	52
SRR3217424	Bareilly	35086	52
SRR5194004	Bareilly	42127	52
SRR1654343	Bareilly	26910	52
SRR5440558	Bareilly	60302	52
ERR1817220	Bareilly	3709	52
SRR3199880	Bareilly	7906	52
SRR5945516	Bareilly	46582	52
SRR5364970	Bareilly	32595	52
SRR1166657	Bareilly	7907	52
SRR5488029	Bareilly	60374	52
SRR5988791	Bareilly	28136	52
SRR1041487	Bareilly	7951	52
SRR1269419	Bareilly	26150	52
SRR5044050	Bareilly	46586	52
ERR1251772	Heidelberg	1428	51
ERR217441	Heidelberg	3771	51
ERR460378	Heidelberg	8300	51
GCF001441205	Heidelberg	49193	51
GCF001690095	Heidelberg	49192	51
SRR1029576	Heidelberg	3741	51
SRR1067612	Heidelberg	26059	51
SRR1198962	Heidelberg	26110	51
SRR1525265	Heidelberg	26667	51
SRR1553799	Heidelberg	27971	51
SRR1574281	Heidelberg	28042	51
SRR1614905	Heidelberg	28076	51
SRR1664299	Heidelberg	28149	51
SRR1686477	Heidelberg	41457	51
SRR1686518	Heidelberg	41145	51
SRR1686561	Heidelberg	40458	51
SRR1686658	Heidelberg	40510	51
SRR1821278	Heidelberg	28237	51
SRR1908991	Heidelberg	28312	51
SRR1946948	Heidelberg	26841	51
SRR1960272	Heidelberg	28026	51
SRR1963364	Heidelberg	28103	51
SRR1967971	Heidelberg	27115	51
SRR1974113	Heidelberg	28667	51
SRR1996162	Heidelberg	27661	51
SRR2121671	Heidelberg	28561	51
SRR2407565	Heidelberg	27624	51
SRR2571881	Heidelberg	27981	51
SRR3057163	Heidelberg	42176	51
SRR3194566	Heidelberg	34292	51
SRR3392154	Heidelberg	35334	51
SRR3392169	Heidelberg	35333	51
SRR3665028	Heidelberg	42195	51
SRR3665069	Heidelberg	42194	51
SRR3682071	Heidelberg	42168	51
SRR5055956	Heidelberg	48188	51
SRR5120031	Heidelberg	33147	51
SRR5188697	Heidelberg	60129	51
SRR5236391	Heidelberg	60216	51
SRR5239199	Heidelberg	60983	51
SRR5239202	Heidelberg	60699	51
SRR5239222	Heidelberg	60230	51
SRR5241835	Heidelberg	60702	51
SRR5452852	Heidelberg	60956	51
SRR5632108	Heidelberg	60910	51
SRR5633396	Heidelberg	60400	51
SRR5647012	Heidelberg	8180	51
SRR5980388	Heidelberg	60662	51
SRR6207756	Heidelberg	26994	51
SRR1060670	Heidelberg	40736	51
ERR1046230	Senftenberg	28335	48
ERR1251729	Senftenberg	7973	48
ERR1714958	Senftenberg	47886	48
ERR1714994	Senftenberg	47888	48
ERR1715016	Senftenberg	47889	48
ERR235275	Senftenberg	3873	48
SRR1248935	Senftenberg	26060	48
SRR1269361	Senftenberg	27657	48
SRR1584386	Senftenberg	8117	48
SRR1652540	Senftenberg	27865	48
SRR2078282	Senftenberg	26883	48
SRR2140714	Senftenberg	26861	48
SRR3049097	Senftenberg	28485	48
SRR3173638	Senftenberg	27457	48
SRR3271000	Senftenberg	35402	48
SRR3885116	Senftenberg	26946	48
SRR5215709	Senftenberg	60588	48
SRR5253524	Senftenberg	60219	48
SRR5454392	Senftenberg	60345	48
SRR6297975	Senftenberg	47717	48
SRR6350837	Senftenberg	42095	48
ERR2223947	Senftenberg	3802	48
SRR1175794	Senftenberg	8025	48
SRR1821292	Senftenberg	26696	48
ERR2223880	Senftenberg	26104	48
SRR3027161	Senftenberg	32581	48
SRR4175479	Senftenberg	45543	48
ERR998555	Poona	26423	47
SRR1958312	Poona	26418	47
ERR2210719	Poona	8207	47
SRR1035533	Poona	8040	47
SRR2911732	Poona	27439	47
SRR3037404	Poona	27598	47
SRR3437472	Poona	35087	47
SRR5000268	Poona	46983	47
SRR5176548	Poona	34641	47
SRR5263999	Poona	60626	47
SRR5282014	Poona	41556	47
SRR6327672	Poona	32557	47
SRR6373683	Poona	8478	47
SRR950705	Poona	27899	47
SRR1968875	Poona	26922	47
ERR230381	Poona	7891	47
SRR1966100	Poona	26688	47
SRR1588680	Poona	26675	47
SRR5278825	Poona	27751	47
SRR5908540	Poona	8146	47
SRR6114153	Poona	27761	47
SRR4258195	Poona	46593	47
SRR1966640	Poona	27644	47
ERR1556131	Poona	7997	47
SRR1107474	Poona	27006	47
SRR1960188	Sandiego	8407	47
SRR3732289	Sandiego	3829	47
ERR2116799	Sandiego	3830	47
SRR1068331	Sandiego	26070	47
SRR1614871	Sandiego	26389	47
SRR1645958	Sandiego	8171	47
SRR1962018	Sandiego	27452	47
SRR1996140	Sandiego	27974	47
SRR2585393	Sandiego	3727	47
SRR3499818	Sandiego	28165	47
SRR5000181	Sandiego	47718	47
SRR5110793	Sandiego	26735	47
SRR5160125	Sandiego	60828	47
SRR5170261	Sandiego	35352	47
SRR5341493	Sandiego	60952	47
SRR5341705	Sandiego	60725	47
SRR5440572	Sandiego	60752	47
SRR5812171	Sandiego	35368	47
SRR5907266	Sandiego	48175	47
SRR5962873	Sandiego	60581	47
SRR1212352	Sandiego	27771	47
SRR5489031	Sandiego	28618	47
ERR2195717	Derby	27060	44
ERR2195774	Derby	38775	44
ERR1046145	Derby	1400	44
ERR1046156	Derby	3735	44
SRR1166634	Derby	26074	44
SRR1654980	Derby	28144	44
SRR1815291	Derby	41537	44
SRR1969395	Derby	28544	44
SRR2648998	Derby	27872	44
SRR2973708	Derby	27867	44
SRR3295699	Derby	35076	44
SRR3665151	Derby	41101	44
SRR4420926	Derby	44384	44
SRR5217649	Derby	60182	44
SRR5801108	Derby	42096	44
SRR6440222	Derby	47784	44
ERR1714949	Derby	8006	44
SRR1920205	Derby	26870	44
SRR1920222	Derby	28340	44
SRR3182324	Derby	28340	44
SRR5412462	Derby	32564	44
ERR2195747	Derby	60637	44
ERR2195737	Derby	26461	44
SRR3715500	Derby	34258	44
ERR1046286	Weltevreden	3833	44
ERR1046289	Weltevreden	42114	44
ERR294811	Weltevreden	3849	44
ERR387734	Weltevreden	8026	44
ERR495229	Weltevreden	26850	44
ERR495269	Weltevreden	26838	44
ERR495274	Weltevreden	27925	44
ERR495281	Weltevreden	27922	44
ERR715656	Weltevreden	27887	44
ERR905764	Weltevreden	41744	44
SRR1068338	Weltevreden	26490	44
SRR1182733	Weltevreden	26734	44
SRR1185797	Weltevreden	8351	44
SRR1258561	Weltevreden	26699	44
SRR1258602	Weltevreden	27620	44
SRR1272474	Weltevreden	27746	44
SRR1272905	Weltevreden	26863	44
SRR1363335	Weltevreden	27529	44
SRR1481697	Weltevreden	28243	44
SRR1569696	Weltevreden	28307	44
SRR1636882	Weltevreden	26703	44
SRR1646526	Weltevreden	26921	44
SRR1810848	Weltevreden	26943	44
SRR1958059	Weltevreden	27035	44
SRR1963516	Weltevreden	28429	44
SRR1963527	Weltevreden	27042	44
SRR1968662	Weltevreden	28531	44
SRR2104602	Weltevreden	28562	44
SRR2533819	Weltevreden	27559	44
SRR3038206	Weltevreden	33253	44
SRR3321532	Weltevreden	35064	44
SRR3453165	Weltevreden	36893	44
SRR3938677	Weltevreden	26958	44
SRR4048536	Weltevreden	44402	44
SRR4271491	Weltevreden	45937	44
SRR5197531	Weltevreden	60686	44
SRR5227886	Weltevreden	60667	44
SRR5314808	Weltevreden	60027	44
SRR5440580	Weltevreden	60737	44
SRR5486424	Weltevreden	60862	44
SRR5584727	Weltevreden	26851	44
SRR952933	Weltevreden	28686	44
SRR2102496	Weltevreden	28369	44
ERR1046147	Braenderup	3713	43
ERR161894	Braenderup	28641	43
ERR212584	Braenderup	3633	43
SRR1201318	Braenderup	8245	43
SRR1233902	Braenderup	26853	43
SRR1958350	Braenderup	27038	43
SRR1962559	Braenderup	27061	43
SRR1966070	Braenderup	26476	43
SRR1968722	Braenderup	26503	43
SRR2981212	Braenderup	27840	43
SRR3225389	Braenderup	28154	43
SRR3605736	Braenderup	38816	43
SRR3933005	Braenderup	45498	43
SRR5350709	Braenderup	60758	43
SRR5440568	Braenderup	60307	43
SRR5440577	Braenderup	60348	43
SRR5584729	Braenderup	60135	43
SRR5921337	Braenderup	60930	43
SRR6218730	Braenderup	60735	43
SRR6322021	Braenderup	60592	43
SRR6663720	Braenderup	60789	43
ERR1046155	Cerro	7965	40
SRR1068322	Cerro	26824	40
SRR1363329	Cerro	8331	40
SRR1752855	Cerro	28176	40
SRR1767824	Cerro	28180	40
SRR2226895	Cerro	26989	40
SRR2878510	Cerro	27752	40
SRR2973700	Cerro	28748	40
SRR3199698	Cerro	28747	40
SRR3295847	Cerro	27852	40
SRR3402069	Cerro	35442	40
SRR3934287	Cerro	42183	40
SRR3953263	Cerro	42199	40
SRR3981177	Cerro	42201	40
SRR3985718	Cerro	42204	40
SRR4012274	Cerro	42177	40
SRR4044960	Cerro	44397	40
SRR4045022	Cerro	44390	40
SRR4113485	Cerro	45539	40
SRR4288984	Cerro	47245	40
SRR4292619	Cerro	46604	40
SRR4841798	Cerro	47721	40
SRR4842293	Cerro	47742	40
SRR5271489	Cerro	26947	40
SRR5292219	Cerro	60248	40
SRR5292390	Cerro	60572	40
SRR5346416	Cerro	60213	40
SRR5365065	Cerro	40343	40
SRR5376211	Cerro	60941	40
SRR5646782	Cerro	60816	40
SRR5930212	Cerro	45461	40
SRR6765277	Cerro	60154	40
SRR1302803	Cerro	27943	40
SRR1791287	Cerro	27518	40
SRR5115796	Cerro	60634	40
SRR1373615	Cerro	8456	40
SRR5120857	Cerro	28140	40
SRR1258593	Cerro	3989	40
ERR1737320	Cerro	26516	40
SRR4113422	Cerro	45541	40
SRR3173535	Rubislaw	26823	40
SRR5664313	Rubislaw	40341	40
SRR5883559	Rubislaw	60964	40
ERR1046271	Rubislaw	8336	40
SRR1016558	Rubislaw	7971	40
SRR1021899	Rubislaw	7982	40
SRR1556089	Rubislaw	27645	40
SRR1567196	Rubislaw	26748	40
SRR1973731	Rubislaw	27509	40
SRR2078883	Rubislaw	28362	40
SRR2082946	Rubislaw	27966	40
SRR2966838	Rubislaw	28732	40
SRR3038310	Rubislaw	28599	40
SRR3053555	Rubislaw	33247	40
SRR5649837	Rubislaw	46981	40
SRR5947790	Rubislaw	60639	40
SRR1090977	Rubislaw	8066	40
SRR5253421	Rubislaw	45546	40
SRR5659594	Rubislaw	60969	40
ERR024812	Stanley	3768	40
ERR1817221	Stanley	26500	40
SRR1535732	Stanley	27540	40
SRR1561693	Stanley	28289	40
SRR1816830	Stanley	28217	40
SRR1957924	Stanley	8178	40
SRR1961655	Stanley	26453	40
SRR1965728	Stanley	26442	40
SRR1967650	Stanley	28502	40
SRR1967943	Stanley	28507	40
SRR1968934	Stanley	28542	40
SRR1969300	Stanley	26444	40
SRR1969875	Stanley	27182	40
SRR1982122	Stanley	28649	40
SRR3049253	Stanley	32542	40
SRR3049737	Stanley	27057	40
SRR3322133	Stanley	35052	40
SRR3322498	Stanley	35047	40
SRR3466984	Stanley	36952	40
SRR5052787	Stanley	48173	40
SRR5081558	Stanley	60078	40
SRR5188950	Stanley	26400	40
SRR5189128	Stanley	60133	40
SRR5631593	Stanley	60394	40
SRR5804730	Stanley	60774	40
SRR6371728	Stanley	26717	40
SRR1840585	Stanley	3662	40
SRR6766061	Stanley	35049	40
ERR230446	Stanley	3661	40
ERR1865333	Stanley	7831	40
SRR1965443	Stanley	26392	40
SRR3928746	Stanley	33193	40
SRR5056001	Stanley	48369	40
SRR1967859	Stanley	26169	40
SRR1638983	Stanley	7842	40
SRR1960251	Stanley	28025	40
SRR1967864	Stanley	28505	40
ERR161901	Stanley	28639	40
SRR5216633	Stanley	7911	40
SRR3323052	Stanley	35348	40
SRR1965715	Virchow	26469	39
ERR1714713	Virchow	3643	39
ERR212573	Virchow	3634	39
SRR1960043	Virchow	28012	39
SRR1960077	Virchow	27553	39
SRR1965116	Virchow	28432	39
SRR3978284	Virchow	42200	39
SRR5193040	Virchow	60139	39
SRR5460932	Virchow	60923	39
ERR1082838	Virchow	3659	39
SRR1645270	Virchow	8085	39
ERR1816693	Virchow	60204	39
SRR1097809	Virchow	8083	39
SRR1258587	Virchow	26711	39
SRR1300682	Virchow	8448	39
SRR1636899	Virchow	26928	39
SRR1645258	Virchow	8071	39
SRR1646173	Virchow	8205	39
SRR1959470	Virchow	28414	39
SRR1961973	Virchow	28074	39
SRR2102486	Virchow	27011	39
SRR3049208	Virchow	33218	39
SRR5800310	Virchow	8170	39
SRR6107549	Virchow	8201	39
SRR6342072	Virchow	26096	39
SRR2005735	Virchow	27138	39
ERR1082916	Virchow	40350	39
ERR998486	Virchow	41754	39
SRR1646149	Virchow	8204	39
SRR1730392	Virchow	27963	39
SRR1916127	Virchow	28325	39
SRR2096552	Virchow	27978	39
SRR2559368	Virchow	8537	39
SRR5360717	Virchow	60810	39
ERR998634	Virchow	8177	39
ERR1082786	Virchow	3644	39
SRR1963247	Virchow	27063	39
SRR5077904	Virchow	60070	39
SRR1035569	Virchow	8120	39
ERR1334357	Agona	1423	38
ERR161902	Agona	3673	38
ERR1714927	Agona	47891	38
ERR1816706	Agona	60620	38
ERR2193140	Agona	3889	38
SRR1012302	Agona	26874	38
SRR1166621	Agona	8267	38
SRR1202986	Agona	27735	38
SRR1544370	Agona	28231	38
SRR1638892	Agona	26918	38
SRR1812819	Agona	28209	38
SRR1958582	Agona	26455	38
SRR1960203	Agona	28420	38
SRR1967305	Agona	28490	38
SRR1969582	Agona	28701	38
SRR1995524	Agona	28635	38
SRR2002470	Agona	28624	38
SRR2239742	Agona	27870	38
SRR2534082	Agona	26687	38
SRR2567058	Agona	27797	38
SRR2971406	Agona	32584	38
SRR3049449	Agona	33223	38
SRR3110328	Agona	35079	38
SRR3295750	Agona	35389	38
SRR3295865	Agona	35387	38
SRR3664901	Agona	42185	38
SRR4294997	Agona	46608	38
SRR5004138	Agona	37742	38
SRR5019471	Agona	48023	38
SRR5055552	Agona	48370	38
SRR5235540	Agona	60921	38
SRR5237756	Agona	35039	38
SRR5408972	Agona	32582	38
SRR5459606	Agona	60740	38
SRR5631931	Agona	33206	38
SRR6128818	Agona	48054	38
ERR178921	Agona	3674	38
SRR5093737	Agona	33136	38
ERR015586	Dublin	3637	36
ERR015592	Dublin	1429	36
ERR1010130	Dublin	8405	36
ERR1201715	Dublin	42217	36
ERR1891291	Dublin	26836	36
ERR2177175	Dublin	3696	36
ERR230468	Dublin	3620	36
ERR587459	Dublin	26829	36
ERR587460	Dublin	28554	36
ERR984735	Dublin	41747	36
ERR984815	Dublin	35417	36
SRR1300628	Dublin	26099	36
SRR1334125	Dublin	8390	36
SRR1384569	Dublin	26791	36
SRR1515962	Dublin	26739	36
SRR1544327	Dublin	8191	36
SRR1815385	Dublin	41144	36
SRR1958638	Dublin	27995	36
SRR1968923	Dublin	28541	36
SRR2566988	Dublin	27790	36
SRR2889960	Dublin	27505	36
SRR3048856	Dublin	33208	36
SRR3115983	Dublin	33155	36
SRR3664744	Dublin	42184	36
SRR5055945	Dublin	48394	36
SRR5438371	Dublin	60612	36
SRR5573050	Dublin	45491	36
SRR5645249	Dublin	47798	36
SRR5888426	Dublin	60440	36
SRR5904974	Dublin	35085	36
SRR5905072	Dublin	38663	36
SRR6701133	Dublin	3622	36
ERR433182	Dublin	28351	36
SRR1963080	Dublin	28082	36
SRR1411125	Dublin	27533	36
GCF001953035	Dublin	8225	36
ERR017990	Bovismorbificans	3712	35
ERR017993	Bovismorbificans	1382	35
ERR1714706	Bovismorbificans	33216	35
ERR1737319	Bovismorbificans	48368	35
SRR3321862	Bovismorbificans	35058	35
SRR4243069	Bovismorbificans	45559	35
SRR5412445	Bovismorbificans	35041	35
ERR230433	Bovismorbificans	3682	35
SRR1060494	Bovismorbificans	8203	35
SRR3721475	Bovismorbificans	40351	35
ERR1046211	Bovismorbificans	8208	35
SRR1106382	Bovismorbificans	3683	35
SRR1562617	Bovismorbificans	26720	35
SRR1753633	Bovismorbificans	40494	35
SRR1783167	Bovismorbificans	8270	35
SRR1815585	Bovismorbificans	8202	35
SRR3049817	Bovismorbificans	33235	35
SRR4273697	Bovismorbificans	46596	35
SRR5278334	Bovismorbificans	42106	35
SRR5387058	Bovismorbificans	27074	35
SRR5412452	Bovismorbificans	60321	35
SRR5412453	Bovismorbificans	38815	35
SRR1967442	Bovismorbificans	28493	35
SRR5057180	Bovismorbificans	48372	35
SRR1646399	Bovismorbificans	8234	35
SRR1057388	Bovismorbificans	8209	35
SRR1614889	Bovismorbificans	28075	35
SRR2102466	Bovismorbificans	27145	35
SRR3199696	Bovismorbificans	34405	35
SRR3473907	Bovismorbificans	37096	35
SRR3930271	Bovismorbificans	42154	35
SRR5823779	Bovismorbificans	60059	35
SRR5851129	Bovismorbificans	60599	35
SRR965140	Bovismorbificans	26108	35
SRR1195673	Gaminara	27854	35
SRR1198933	Gaminara	8062	35
SRR1544249	Gaminara	27659	35
SRR1609679	Gaminara	8459	35
SRR1796113	Gaminara	28202	35
SRR1969716	Gaminara	28695	35
SRR2002716	Gaminara	27163	35
SRR2015786	Gaminara	27156	35
SRR2075996	Gaminara	26886	35
SRR2104597	Gaminara	27959	35
SRR2966877	Gaminara	28723	35
SRR3038300	Gaminara	32559	35
SRR3038311	Gaminara	27535	35
SRR3039653	Gaminara	33246	35
SRR3039666	Gaminara	33248	35
SRR4291560	Gaminara	45935	35
SRR5132354	Gaminara	60101	35
SRR5152083	Gaminara	60919	35
SRR5238182	Gaminara	40462	35
SRR5278823	Gaminara	60940	35
SRR5460924	Gaminara	60803	35
SRR5647035	Gaminara	49349	35
SRR6192442	Gaminara	60287	35
SRR6726181	Gaminara	60896	35
SRR6807955	Gaminara	33261	35
SRR2075002	Gaminara	26179	35
SRR2078901	Gaminara	27996	35
SRR1048251	Gaminara	7985	35
ERR702914	Gaminara	8346	35
SRR1958149	Gaminara	27930	35
SRR3664930	Gaminara	42186	35
SRR5438424	Gaminara	60622	35
SRR1644555	Gaminara	28116	35
SRR2981187	Gaminara	32594	35
SRR2981167	Gaminara	28745	35
ERR2123624	Chester	3733	34
ERR161898	Chester	3731	34
SRR5585337	Chester	3734	34
ERR1910831	Chester	8168	34
SRR1966297	Chester	8132	34
SRR1969235	Chester	26795	34
SRR3634451	Chester	39345	34
SRR4896355	Chester	47786	34
SRR5163800	Chester	26933	34
SRR5278689	Chester	60192	34
SRR5631616	Chester	28107	34
SRR5996631	Chester	42172	34
ERR028954	Thompson	3697	32
ERR030070	Thompson	3704	32
ERR1714982	Thompson	28406	32
SRR1636535	Thompson	28100	32
SRR1814291	Thompson	35125	32
SRR1970281	Thompson	28673	32
SRR2015788	Thompson	28605	32
SRR2050929	Thompson	28588	32
SRR2153002	Thompson	26857	32
SRR2153014	Thompson	26827	32
SRR3321894	Thompson	35363	32
SRR4000318	Thompson	42226	32
SRR4252369	Thompson	45566	32
SRR4279931	Thompson	27787	32
SRR4295019	Thompson	46607	32
SRR4432328	Thompson	47139	32
SRR5193464	Thompson	60164	32
SRR5209720	Thompson	60165	32
SRR5422026	Thompson	32597	32
SRR5659612	Thompson	60157	32
SRR5724867	Thompson	35425	32
SRR6107639	Thompson	60124	32
SRR6216136	Thompson	60262	32
SRR1793250	Thompson	26889	32
SRR3173796	Thompson	34203	32
SRR6028843	Thompson	33134	32
SRR1198860	Thompson	8430	32
SRR1965145	Thompson	28434	32
SRR5820943	Thompson	60647	32
SRR6481009	Thompson	60901	32
SRR1694038	Thompson	27896	32
SRR3579410	Thompson	38662	32
ERR1069242	Mbandaka	3668	30
ERR1715023	Mbandaka	27030	30
ERR1715215	Mbandaka	28514	30
ERR1737338	Mbandaka	48366	30
ERR1810359	Mbandaka	60181	30
SRR1068334	Mbandaka	8272	30
SRR1106457	Mbandaka	41105	30
SRR1566182	Mbandaka	27935	30
SRR1638895	Mbandaka	8250	30
SRR1805606	Mbandaka	27532	30
SRR1840623	Mbandaka	26817	30
SRR1969462	Mbandaka	28712	30
SRR3057159	Mbandaka	42117	30
SRR3322144	Mbandaka	28499	30
SRR3394982	Mbandaka	35323	30
SRR3555083	Mbandaka	40451	30
SRR3664883	Mbandaka	42187	30
SRR5105406	Mbandaka	49336	30
SRR5182186	Mbandaka	28594	30
SRR5185871	Mbandaka	60126	30
SRR5418728	Mbandaka	60309	30
SRR5444231	Mbandaka	60981	30
SRR5645403	Mbandaka	60873	30
SRR5812752	Mbandaka	60144	30
SRR5812787	Mbandaka	60601	30
SRR5932681	Mbandaka	60799	30
SRR953556	Mbandaka	28684	30
SRR1958160	Mbandaka	27956	30
SRR1960313	Mbandaka	27891	30
SRR5812764	Mbandaka	26395	30
SRR1481656	Brunei	27713	29
SRR1560604	Brunei	26708	29
SRR1615979	Brunei	26998	29
SRR1636910	Brunei	28106	29
SRR1745590	Brunei	27806	29
SRR1777991	Brunei	26092	29
SRR2075998	Brunei	26887	29
SRR2085685	Brunei	27861	29
SRR2102425	Brunei	27013	29
SRR3027130	Brunei	27953	29
SRR5057183	Brunei	48365	29
SRR5217543	Brunei	60753	29
ERR1046243	Brunei	42098	29
SRR1055760	Brunei	26097	29
SRR1300720	Brunei	8452	29
SRR1560609	Brunei	28285	29
SRR1633848	Brunei	28236	29
SRR1658093	Brunei	26917	29
SRR1805599	Brunei	28207	29
SRR1917481	Brunei	28402	29
SRR1996211	Brunei	28631	29
SRR2076030	Brunei	28003	29
SRR2585566	Brunei	27473	29
SRR3038205	Brunei	32566	29
SRR3476343	Brunei	27599	29
SRR4093295	Brunei	26677	29
SRR1300552	Brunei	28252	29
SRR2911820	Brunei	27501	29
SRR3674622	Brunei	39438	29
ERR029044	Panama	3812	28
ERR1046121	Panama	7792	28
ERR1810358	Panama	60179	28
ERR1988389	Panama	27005	28
SRR1106437	Panama	8152	28
SRR1272907	Panama	27811	28
SRR1503314	Panama	26156	28
SRR1619528	Panama	26911	28
SRR1645916	Panama	8106	28
SRR1656967	Panama	3777	28
SRR1965059	Panama	26521	28
SRR1966651	Panama	28468	28
SRR3321506	Panama	35370	28
SRR3392781	Panama	35331	28
SRR3572960	Panama	40334	28
SRR4190265	Panama	45551	28
SRR4842307	Panama	47741	28
SRR5242677	Panama	28739	28
SRR5281927	Panama	60704	28
SRR5364277	Panama	60066	28
SRR5574834	Panama	7938	28
SRR5584983	Panama	26722	28
SRR5642020	Panama	60117	28
SRR5820287	Panama	60392	28
SRR6289830	Panama	42150	28
SRR6310596	Panama	47787	28
SRR6412800	Panama	27808	28
SRR2968122	Panama	28728	28
ERR028502	Paratyphi A	1427	28
ERR028906	Paratyphi A	1426	28
ERR028999	Paratyphi A	3677	28
ERR030081	Paratyphi A	3701	28
ERR030090	Paratyphi A	3690	28
ERR033953	Paratyphi A	3695	28
ERR034013	Paratyphi A	3706	28
ERR1227294	Paratyphi A	40450	28
ERR134210	Paratyphi A	26729	28
ERR134225	Paratyphi A	26724	28
ERR134226	Paratyphi A	3667	28
ERR134240	Paratyphi A	26682	28
ERR1788792	Paratyphi A	60123	28
ERR298745	Paratyphi A	27706	28
ERR658248	Paratyphi A	26843	28
ERR658278	Paratyphi A	27907	28
GCF000486725	Paratyphi A	8131	28
SRR1976296	Paratyphi A	27448	28
SRR5985846	Paratyphi A	28322	28
SRR5990334	Paratyphi A	28327	28
ERR026898	Paratyphi A	3678	28
ERR026904	Paratyphi A	3687	28
ERR1837325	Paratyphi A	60982	28
SRR1966792	Paratyphi A	26975	28
SRR3049962	Paratyphi A	33237	28
SRR5051074	Paratyphi A	48177	28
SRR5957757	Paratyphi A	26492	28
ERR028493	Paratyphi A	27484	28
ERR1046219	Give	8165	27
ERR304854	Give	26754	27
ERR998624	Give	8060	27
SRR1287033	Give	26825	27
SRR1300704	Give	8337	27
SRR1521565	Give	26694	27
SRR1645193	Give	8064	27
SRR1745563	Give	28172	27
SRR1778065	Give	28189	27
SRR1966560	Give	28218	27
SRR2050944	Give	28587	27
SRR3642935	Give	39343	27
SRR4044373	Give	44383	27
SRR4418295	Give	26787	27
SRR5574832	Give	26466	27
SRR5993082	Give	26768	27
SRR1815426	Give	41545	27
SRR1965840	Give	28451	27
SRR4434219	Give	32562	27
SRR5057140	Give	48187	27
SRR5588625	Give	60630	27
SRR1665136	Give	28150	27
ERR998540	Give	41694	27
SRR3934269	Give	42182	27
SRR5040791	Give	48141	27
ERR1082897	Give	8447	27
SRR1030367	Hartford	8109	27
SRR1212297	Hartford	27793	27
SRR1586585	Hartford	28053	27
SRR1695594	Hartford	8338	27
SRR1745624	Hartford	26935	27
SRR1767781	Hartford	28178	27
SRR2075160	Hartford	26891	27
SRR4012354	Hartford	42180	27
SRR4040144	Hartford	44382	27
SRR4100140	Hartford	44552	27
SRR4292803	Hartford	8100	27
SRR4896320	Hartford	47752	27
SRR5081538	Hartford	60075	27
SRR5281996	Hartford	60244	27
SRR5366681	Hartford	28050	27
SRR5379158	Hartford	60595	27
SRR5460886	Hartford	60359	27
SRR5851170	Hartford	60603	27
SRR5921311	Hartford	60483	27
SRR5935691	Hartford	41126	27
SRR6107654	Hartford	60791	27
SRR6457553	Hartford	60379	27
SRR957994	Hartford	8156	27
SRR1654340	Hartford	27461	27
SRR1966681	Hartford	27859	27
SRR3322315	Hartford	35356	27
SRR5387054	Hartford	44553	27
ERR018006	Hadar	3764	25
ERR1046159	Hadar	42113	25
ERR1823931	Hadar	36896	25
SRR1021814	Hadar	7978	25
SRR1122645	Hadar	41117	25
SRR1544152	Hadar	26068	25
SRR1577662	Hadar	28045	25
SRR1814436	Hadar	41483	25
SRR1816500	Hadar	28251	25
SRR1966626	Hadar	28466	25
SRR2156628	Hadar	26852	25
SRR2407770	Hadar	26875	25
SRR3210543	Hadar	35090	25
SRR3418290	Hadar	35829	25
SRR3665000	Hadar	42156	25
SRR4293089	Hadar	40738	25
SRR5055549	Hadar	48185	25
SRR5105433	Hadar	60038	25
SRR5193254	Hadar	60024	25
SRR5217680	Hadar	60507	25
SRR1965666	Hadar	26393	25
SRR1967136	Hadar	26394	25
SRR1970209	Hadar	28677	25
SRR5130005	Hadar	60099	25
SRR1021900	Inverness	7984	24
SRR1021935	Inverness	7957	24
SRR1122732	Inverness	41098	24
SRR1179220	Inverness	8052	24
SRR1220752	Inverness	27822	24
SRR1269350	Inverness	8047	24
SRR1288375	Inverness	26157	24
SRR1513971	Inverness	28259	24
SRR1583135	Inverness	27494	24
SRR1653362	Inverness	27741	24
SRR1974010	Inverness	28669	24
SRR2049567	Inverness	28055	24
SRR2082864	Inverness	28376	24
SRR2976045	Inverness	32585	24
SRR3053558	Inverness	32565	24
SRR5366086	Inverness	60299	24
SRR5366835	Inverness	60499	24
SRR5366836	Inverness	60300	24
SRR5921422	Inverness	60495	24
SRR2086565	Inverness	27964	24
ERR1817515	Tennessee	1323	24
SRR1033550	Tennessee	1323	24
SRR1055742	Tennessee	27846	24
SRR1177649	Tennessee	8051	24
SRR1272849	Tennessee	27794	24
SRR1300546	Tennessee	8392	24
SRR1574305	Tennessee	28032	24
SRR1686564	Tennessee	40502	24
SRR1777693	Tennessee	28187	24
SRR1917082	Tennessee	28331	24
SRR1982183	Tennessee	28638	24
SRR2124452	Tennessee	28363	24
SRR3210475	Tennessee	27897	24
SRR3229336	Tennessee	35419	24
SRR3539311	Tennessee	38334	24
SRR5040788	Tennessee	48145	24
SRR5040862	Tennessee	48147	24
SRR5278109	Tennessee	60239	24
SRR5417834	Tennessee	60328	24
SRR5605906	Tennessee	1323	24
SRR6413633	Tennessee	28077	24
SRR1186220	Tennessee	8054	24
SRR1968324	Tennessee	26499	24
SRR1968344	Tennessee	27125	24
ERR304842	Tennessee	7905	24
SRR1106378	Havana	27565	20
SRR5508227	Havana	60376	20
SRR1067658	Havana	26821	20
SRR1503327	Havana	8161	20
SRR1969375	Havana	28714	20
SRR3489818	Havana	37672	20
SRR1027788	Havana	8409	20
SRR1535743	Havana	27585	20
SRR1578493	Havana	26692	20
SRR1753713	Havana	40505	20
SRR2534070	Havana	27564	20
SRR5361484	Havana	60286	20
SRR5408716	Havana	60308	20
SRR5868300	Havana	60043	20
SRR1411176	Havana	27605	20
SRR1048633	Havana	26799	20
SRR5399977	Havana	60563	20
SRR1665134	Havana	8095	20
SRR3049631	Havana	32574	20
SRR1958446	Havana	27040	20
ERR016874	Paratyphi C	3663	20
ERR016888	Paratyphi C	3649	20
ERR016889	Paratyphi C	26962	20
ERR2009624	Paratyphi C	33180	20
ERR298744	Paratyphi C	27720	20
ERR016879	Paratyphi C	3666	20
ERR016880	Paratyphi C	26963	20
ERR2009695	Paratyphi C	34251	20
ERR016885	Paratyphi C	3728	20
ERR2009615	Paratyphi C	33182	20
ERR2009616	Paratyphi C	33181	20
ERR2009618	Paratyphi C	32570	20
ERR2009633	Paratyphi C	33178	20
ERR2009645	Paratyphi C	33159	20
ERR2009652	Paratyphi C	33158	20
ERR2009667	Paratyphi C	3658	20
ERR2009683	Paratyphi C	33156	20
ERR2009696	Paratyphi C	34250	20
ERR2009627	Paratyphi C	33179	20
SRR1015726	Litchfield	7970	18
SRR1153384	Litchfield	27496	18
SRR1569745	Litchfield	26805	18
SRR1636537	Litchfield	28102	18
SRR1959250	Litchfield	28008	18
SRR1965193	Litchfield	28436	18
SRR2156497	Litchfield	26855	18
SRR2966887	Litchfield	28743	18
SRR3049119	Litchfield	8605	18
SRR3665177	Litchfield	42198	18
SRR3713650	Litchfield	40431	18
SRR5151788	Litchfield	28729	18
SRR5188993	Litchfield	27147	18
SRR5361057	Litchfield	60759	18
SRR5418885	Litchfield	60317	18
SRR5460877	Litchfield	60358	18
SRR5628600	Litchfield	60893	18
SRR5263967	Litchfield	60223	18
ERR2235612	Livingstone	27829	18
SRR1965300	Livingstone	26698	18
SRR1965782	Livingstone	28450	18
SRR1966819	Livingstone	27101	18
SRR1970201	Livingstone	28678	18
SRR3049168	Livingstone	32572	18
SRR5159822	Livingstone	60114	18
SRR5188719	Livingstone	60132	18
SRR5585213	Livingstone	8608	18
ERR1714971	Livingstone	8609	18
SRR1960080	Livingstone	28020	18
SRR1106248	Livingstone	8555	18
SRR1272778	Livingstone	26152	18
ERR2177147	Livingstone	26786	18
SRR1966141	Livingstone	8556	18
SRR1238787	Livingstone	27497	18
SRR1481673	Livingstone	8381	18
ERR161867	Johannesburg	3807	17
SRR1765689	Johannesburg	28177	17
SRR5019465	Johannesburg	48051	17
SRR5508426	Johannesburg	35124	17
SRR5590213	Johannesburg	60391	17
SRR1646276	Hvittingfoss	8214	16
SRR1646553	Hvittingfoss	26923	16
SRR1968715	Hvittingfoss	28534	16
SRR5184228	Hvittingfoss	28318	16
SRR5760413	Hvittingfoss	60377	16
SRR5951691	Hvittingfoss	60822	16
SRR5483509	Hvittingfoss	26929	16
SRR1027786	Hvittingfoss	8451	16
SRR1522102	Hvittingfoss	27492	16
SRR1646366	Hvittingfoss	8098	16
SRR3049122	Hvittingfoss	8163	16
SRR1604907	Hvittingfoss	3746	16
SRR3091378	Hvittingfoss	32578	16
SRR3242165	Hvittingfoss	28244	16
SRR1033484	Hvittingfoss	8009	16
SRR1753687	Hvittingfoss	40509	16
ERR016876	Choleraesuis	3723	15
ERR016896	Choleraesuis	3657	15
GCF000008105	Choleraesuis	25998	15
SRR1501638	Choleraesuis	27823	15
ERR016927	Choleraesuis	3646	15
ERR016897	Choleraesuis	28264	15
ERR1069264	Choleraesuis	8127	15
SRR1753827	Choleraesuis	41489	15
ERR016906	Choleraesuis	26960	15
ERR016914	Choleraesuis	3636	15
ERR1010009	Choleraesuis	41692	15
ERR2009705	Choleraesuis	33161	15
ERR326675	Choleraesuis	7824	15
SRR3721478	Choleraesuis	26961	15
SRR1030364	Meleagridis	8046	15
SRR1033565	Meleagridis	26526	15
SRR1411105	Meleagridis	26705	15
SRR1511497	Meleagridis	28001	15
SRR1544376	Meleagridis	8443	15
SRR1793351	Meleagridis	26941	15
SRR3294580	Meleagridis	26773	15
SRR3438070	Meleagridis	36847	15
SRR3933686	Meleagridis	42170	15
SRR4005282	Meleagridis	42229	15
SRR5091853	Meleagridis	60068	15
SRR6010220	Meleagridis	40503	15
SRR6495225	Meleagridis	28683	15
SRR949877	Meleagridis	26107	15
SRR952367	Meleagridis	28693	15
SRR1030811	Norwich	26766	15
SRR1207465	Norwich	8366	15
SRR1576111	Norwich	27772	15
SRR1648169	Norwich	28126	15
SRR1685369	Norwich	28151	15
SRR4046887	Norwich	28730	15
SRR5908468	Norwich	60444	15
SRR2890126	Norwich	27542	15
SRR6107649	Norwich	8158	15
SRR2075304	Norwich	27022	15
SRR1656985	Norwich	26663	15
SRR2601184	Norwich	27434	15
SRR2973816	Norwich	28746	15
SRR5527035	Norwich	60372	15
ERR2009692	Choleraesuis	34252	15
SRR1816510	Mississippi	41558	14
SRR5275050	Mississippi	60734	14
SRR1106305	Mississippi	8103	14
SRR1970079	Mississippi	27177	14
SRR5820842	Mississippi	60890	14
SRR1593400	Mississippi	27754	14
SRR1640528	Mississippi	27960	14
SRR4841728	Mississippi	46989	14
SRR5134390	Mississippi	34269	14
SRR5238244	Mississippi	60685	14
SRR5360966	Mississippi	46974	14
SRR5816803	Mississippi	60871	14
SRR6129465	Mississippi	47138	14
SRR5581632	Mississippi	60756	14
SRR1035557	Cubana	3721	13
SRR1175774	Cubana	8334	13
SRR1425289	Cubana	27664	13
SRR1514985	Cubana	28262	13
SRR1777681	Cubana	26938	13
SRR2107085	Cubana	27967	13
SRR3038298	Cubana	32576	13
SRR3712444	Cubana	42192	13
SRR4258239	Cubana	46612	13
SRR5066077	Cubana	60037	13
SRR5076604	Cubana	60044	13
SRR5115799	Cubana	60705	13
SRR5381004	Cubana	60566	13
ERR018016	Gallinarum	28529	13
ERR230393	Gallinarum	3744	13
ERR405656	Gallinarum	26048	13
ERR744322	Gallinarum	41677	13
ERR015590	Gallinarum	40740	13
ERR226483	Gallinarum	3743	13
ERR230377	Gallinarum	3740	13
ERR317012	Gallinarum	3824	13
GCF000235545	Gallinarum	3486	13
SRR2016690	Gallinarum	28607	13
SRR5819761	Gallinarum	41462	13
ERR046507	Gallinarum	3754	13
SRR1999281	Gallinarum	28626	13
SRR1645329	Kottbus	8591	13
SRR1916120	Kottbus	26977	13
SRR1965455	Kottbus	28160	13
SRR1969863	Kottbus	28688	13
SRR3049668	Kottbus	28513	13
SRR4733940	Kottbus	60030	13
SRR1106392	Kottbus	27968	13
SRR1645284	Kottbus	8590	13
SRR1233901	Kottbus	8053	13
SRR1957943	Kottbus	26690	13
SRR3473877	Kottbus	37145	13
SRR1982175	Kottbus	27764	13
ERR160992	Miami	28656	13
SRR1022656	Miami	7994	13
SRR1122698	Miami	34248	13
SRR1753646	Miami	26892	13
SRR1753655	Miami	8466	13
SRR1781606	Miami	26939	13
SRR1959442	Miami	28078	13
SRR2002725	Miami	28621	13
SRR5664297	Miami	42190	13
SRR5993067	Miami	60856	13
SRR6481035	Miami	40456	13
ERR1948282	Minnesota	8135	13
SRR1049690	Minnesota	27816	13
SRR1177262	Minnesota	8258	13
SRR1528479	Minnesota	27508	13
SRR1645575	Minnesota	8113	13
SRR1646517	Minnesota	28118	13
SRR2033915	Minnesota	27153	13
SRR2124292	Minnesota	27962	13
SRR3372330	Minnesota	35338	13
SRR5121445	Minnesota	60089	13
SRR5382639	Minnesota	60584	13
SRR5739449	Minnesota	60410	13
SRR1968046	Minnesota	28511	13
ERR038655	Berta	3811	12
SRR1448858	Berta	27684	12
SRR1566289	Berta	26970	12
SRR1981679	Berta	27171	12
SRR2407677	Berta	27646	12
SRR5043238	Berta	46984	12
SRR5217776	Berta	60768	12
SRR5360687	Berta	60276	12
SRR5361185	Berta	60282	12
SRR6412953	Berta	60646	12
SRR1633859	Berta	26652	12
SRR5806480	Berta	60482	12
ERR1737315	Brandenburg	3726	12
ERR1816623	Brandenburg	60911	12
SRR1122713	Brandenburg	41099	12
SRR1525263	Brandenburg	27498	12
SRR1816449	Brandenburg	8235	12
SRR1969705	Brandenburg	27186	12
SRR1980739	Brandenburg	28651	12
SRR3713568	Brandenburg	41616	12
SRR5173485	Brandenburg	45476	12
SRR5819692	Brandenburg	60779	12
ERR029021	Brandenburg	3725	12
SRR3322809	Brandenburg	26065	12
SRR1643122	Durham	3632	12
SRR1968430	Durham	27552	12
SRR3049164	Durham	27041	12
ERR1840421	Durham	26535	12
SRR1969809	Durham	26410	12
SRR3322327	Durham	35050	12
SRR4000211	Durham	42216	12
ERR1840418	Durham	60738	12
ERR029009	Muenster	3730	12
SRR1060700	Muenster	40797	12
SRR1635117	Muenster	26120	12
SRR1803129	Muenster	26942	12
SRR1840671	Muenster	41624	12
SRR2533556	Muenster	27536	12
SRR2971414	Muenster	32551	12
SRR3062405	Muenster	33177	12
SRR4048283	Muenster	26803	12
SRR4106458	Muenster	42143	12
SRR4841799	Muenster	47720	12
SRR5125930	Muenster	60091	12
ERR1069240	Ohio	8301	12
SRR1181565	Ohio	8264	12
SRR1966569	Ohio	27094	12
SRR1967489	Ohio	8162	12
SRR4046876	Ohio	33121	12
SRR4048546	Ohio	44401	12
SRR4279914	Ohio	46600	12
SRR5368943	Ohio	60301	12
SRR5486030	Ohio	60366	12
SRR6221663	Ohio	26477	12
SRR2016699	Ohio	28606	12
SRR1970019	Ohio	27178	12
SRR1090981	Pomona	1411	12
SRR1753679	Pomona	40508	12
SRR1917069	Pomona	28326	12
SRR2751887	Pomona	26635	12
SRR3048697	Pomona	33201	12
SRR4054967	Pomona	44400	12
SRR5361096	Pomona	60278	12
SRR1969893	Pomona	27181	12
SRR1300718	Pomona	27491	12
SRR1175802	Pomona	26718	12
SRR1212385	Abaetetuba	27812	11
SRR1300713	Abaetetuba	26154	11
SRR1745552	Abaetetuba	26934	11
SRR1918993	Abaetetuba	28339	11
SRR2012400	Abaetetuba	28585	11
SRR3027566	Abaetetuba	33249	11
SRR3046416	Abaetetuba	28052	11
SRR5986253	Abaetetuba	26073	11
SRR1974009	Abaetetuba	28229	11
SRR1091075	Abaetetuba	26010	11
SRR5182488	Abaetetuba	60790	11
SRR3479650	Florida	37235	11
SRR5195788	Florida	27172	11
SRR1201328	Florida	8265	11
SRR1220733	Florida	27819	11
SRR1220822	Florida	27470	11
SRR2966871	Florida	28720	11
SRR3473876	Florida	37143	11
SRR5000185	Florida	26691	11
SRR2890061	Florida	27527	11
SRR3606545	Florida	26181	11
SRR2911801	Florida	8256	11
SRR1168381	Lexington	8254	11
SRR1182725	Lexington	27668	11
SRR1411129	Lexington	8445	11
SRR1593408	Lexington	27627	11
SRR1772998	Lexington	27989	11
SRR2015695	Lexington	28610	11
SRR2075975	Lexington	28009	11
SRR3286737	Lexington	35396	11
ERR1046182	London	8063	11
SRR1658073	London	27999	11
SRR1966449	London	27836	11
SRR2585568	London	27477	11
SRR3184072	London	28221	11
SRR5160253	London	60870	11
ERR230387	London	3808	11
SRR1509601	London	26102	11
SRR4446477	London	46997	11
SRR1705586	London	28164	11
SRR5125697	London	60094	11
SRR1548430	Madelia	28033	11
SRR1582141	Madelia	28048	11
SRR2911800	Madelia	27453	11
SRR2962332	Madelia	28054	11
SRR6116286	Madelia	46970	11
ERR2177565	Napoli	8626	11
ERR2194301	Napoli	8627	11
ERR2194303	Napoli	8628	11
SRR1967353	Napoli	28491	11
SRR1968632	Napoli	26404	11
[truncated: 259 more rows]

## Sheet: Notes
Column A	Accession number
Column B	Serovars
Column C	rST
Column D	The total number of rSTs of each serovar present in the Enterobase
Notes:
1, For the 20 largest serovars representative isolates were only selected from rSTs with 2 or more isolates.
2, The difference in representative strains vs rST number is due to these single isolate rSTs being excluded. Therefor, the number of rST is different with the number of genomes.
