# Supplementary material for: In silico Identification of Serovar-Specific Genes for Salmonella Serotyping
Source: Front Microbiol. 2019 Apr 24;10:835. doi: 10.3389/fmicb.2019.00835 (PMC6491675; doi:10.3389/fmicb.2019.00835)
Supplement: TABLE S2 — A total of 414 candidate serovar-specific genes including 295 serovar-specific genes and 119 lineage-specific genes. [file Table_2.XLSX]

## Sheet: Sheet1
Serovar	Selected gene	Gene Group ID	Accession Number	prokka id	Phaster	Function (RAST)	Subsystem (RAST)	No of rST	No of genomes	TP	FN	FP	no of others	TN	Specificity	Sensitivity	PPV	Sensitivity	F1	List of FN	List of FP	length	strain	locus	location	cluster
Newport-I&II	A8179_RS17460	group_3899	ERR1046213	PROKKA_02677		hypothetical protein	- none -	186	85	83	2	161	2173	2097	92.87	97.65	0.34	0.98	0.5	Newport_27766_SRR1544341,Newport_42141_SRR3928695	Bovismorbificans_3712_ERR017990,Bovismorbificans_1382_ERR017993,Hadar_3764_ERR018006,Hadar_42113_ERR1046159,Bovismorbificans_8208_ERR1046211,Takoradi_28646_ERR161860,Bovismorbificans_33216_ERR1714706,Bovismorbificans_48368_ERR1737319,Stourbridge_48663_ERR1743709,Manhattan_8092_ERR1817528,Hadar_36896_ERR1823931,Manhattan_27073_ERR1857449,Muenchen_3641_ERR212597,Muenchen_8055_ERR2173699,Bovismorbif…	1812	NZ_CP016010.1_gene_6845	A8179_RS17460	3385896..3387707	no
Newport-I&III	A8179_RS22505	group_12192	ERR1714703	PROKKA_02153	tail,flippase	Tail fiber assembly protein	- none -	186	85	79	6	188	2173	2070	91.67	92.94	0.3	0.93	0.45	Newport_1434_ERR1046213,Newport_27626_ERR1046265,Newport_3837_ERR230392,Newport_28260_SRR1637071,Newport_27020_SRR5113874,Newport_26109_SRR975384	Bovismorbificans_3712_ERR017990,Bovismorbificans_1382_ERR017993,Hadar_3764_ERR018006,Hadar_42113_ERR1046159,Anatum_42099_ERR1046180,Bovismorbificans_8208_ERR1046211,Anatum_8413_ERR1046216,Brunei_42098_ERR1046243,Bovismorbificans_33216_ERR1714706,Anatum_3700_ERR1714991,Bovismorbificans_48368_ERR1737319,Manhattan_8092_ERR1817528,Hadar_36896_ERR1823931,Manhattan_27073_ERR1857449,Muenchen_3641_ERR212…	477	NZ_CP016010.1_gene_8837	A8179_RS22505	4427508..4428023	no
Ouakam	AC247_RS03590	group_24616	SRR4113425	PROKKA_03732		hypothetical protein	- none -	5	5	5	0	0	2253	2258	100	100	1	1	1			903	NZ_CP012038.1_gene_1484	AC247_RS03590	709841..710776	yes
Hadar	AEU42_RS01200	group_9290	ERR018006	PROKKA_02455		hypothetical protein	- none -	25	24	24	0	2	2234	2256	99.91	100	0.92	1	0.96		Kottbus_27968_SRR1106392,Kottbus_8590_SRR1645284	1068	NZ_LHFA01000001.1_gene_492	AEU42_RS01200	244751..246664	yes
Liverpool	AEV28_RS05845	group_15620	SRR1212245	PROKKA_03457	capsid,integrase	hypothetical protein	- none -	5	5	5	0	0	2253	2258	100	100	1	1	1			579	NZ_LHHW01000002.1_gene_551	AEV28_RS05845	287819..288016	no
Brandenburg	AEW78_RS22360	group_9426	ERR029021	PROKKA_01729		hypothetical protein	- none -	12	12	12	0	6	2246	2252	99.73	100	0.67	1	0.8		Sandiego_26070_SRR1068331,Sandiego_27771_SRR1212352,Sandiego_8407_SRR1960188,,Sandiego_3829_SRR3732289,Sandiego_35352_SRR5170261,Sandiego_28618_SRR5489031	1098	NZ_LHMR01000034.1	AEW78_RS22360	69324..70421	yes
Berta	AH55_RS01815	group_12360	ERR038655	PROKKA_02346	transposase,integrase,portal,terminase,capsid,tail,lysis,lysin,plate	hypothetical protein	- none -	12	12	11	1	13	2246	2245	99.42	91.67	0.46	0.92	0.61	Berta_60276_SRR5360687	Heidelberg_1428_ERR1251772,Enteritidis_42231_ERR1556225,Enteritidis_26470_ERR2118049,Enteritidis_3858_ERR235141,Enteritidis_3776_ERR235291,Heidelberg_40736_SRR1060670,Muenster_40797_SRR1060700,Agama_7923_SRR1643059,Agama_7977_SRR1643092,Muenster_33177_SRR3062405,Muenster_26803_SRR4048283,Muenster_47720_SRR4841799,Chester_47786_SRR4896355	702	NZ_MXGV01000001.1	AH55_RS01815	377198..377938	no
Paratyphi B-mono	AJH57_RS02635	group_10453	SRR1177166	PROKKA_01404		hypothetical protein	- none -	24	18	18	0	0	2240	2258	100	100	1	1	1			945	NZ_MXMA01000001.1	AJH57_RS02635	504988..505932	no
Kedougou	AJJ06_RS00260	group_18657	ERR1046138	PROKKA_03770		DNA repair protein RadC	- none -	6	6	6	0	0	2252	2258	100	100	1	1	1			471	NZ_MYBV01000001.1_gene_52	AJJ06_RS00260	48759..49229	yes
Sandiego	APP90_RS03550	group_9478	ERR2116799	PROKKA_01453	integrase,plate,tail,head,transposase	hypothetical protein	- none -	47	22	22	0	50	2236	2208	97.79	100	0.31	1	0.47		Montevideo_1409_ERR029046,Montevideo_1405_ERR1251780,Reading_3828_ERR160968,Chester_3731_ERR161898,Kentucky_7835_ERR161899,Montevideo_3671_ERR1817208,Chester_3733_ERR2123624,Montevideo_1410_ERR405619,Montevideo_26046_ERR405727,Montevideo_1407_SRR1033527,Montevideo_8281_SRR1106220,Oranienburg_26146_SRR1106440,Montevideo_27991_SRR1586613,Montevideo_26758_SRR1588695,Reading_28224_SRR1598889,Montevid…	615	NZ_MEKF01000002.1	APP90_RS03550	321086..321700	yes
Weltevreden	ARC00_RS06315	group_19078	ERR1046286	PROKKA_04318		hypothetical protein	- none -	44	43	43	0	8	2215	2250	99.65	100	0.84	1	0.91		lexington	402	NZ_LN890518.1_gene_2563	ARC00_RS06315	1314791..1315192	yes
Anatum	AS587_RS07790	group_18864	ERR1046180	PROKKA_01197		hypothetical protein	- none -	63	25	25	0	0	2233	2258	100	100	1	1	1			861	NZ_CP013222.1_gene_2962	AS587_RS07790	1412572..1413432	no
Senftenberg-I&II	AT698_RS05875	group_7822	ERR1046230	PROKKA_03243		hypothetical protein	- none -	48	26	26	0	1	2232	2257	99.96	100	0.96	1	0.98		Stanleyville_3845_ERR2197867,Plymouth_27001_SRR1812804,Plymouth_35405_SRR5105952,Plymouth_60614_SRR5445903	822	NZ_LN868943.1_gene_2385	AT698_RS05875	1262101..1262922	no
Montevideo	AW76_06005	group_18278	ERR029046	PROKKA_01259		hypothetical protein	- none -	71	36	36	0	27	2222	2231	98.8	100	0.57	1	0.73		Oranienburg_3691_ERR045310,Oranienburg_8065_ERR1743743,Oranienburg_3765_ERR212553,Oranienburg_3686_ERR2215660,Oranienburg_26146_SRR1106440,Oranienburg_7969_SRR1107430,Oranienburg_28274_SRR1555368,Oranienburg_26648_SRR1609701,Oranienburg_8211_SRR1646257,Oranienburg_26926_SRR1654994,Oranienburg_28269_SRR1821293,Oranienburg_26759_SRR1958031,Oranienburg_26420_SRR1958357,Oranienburg_28121_SRR1965340,O…	216	CP017978.1_gene_1201	AW76_06005	1180512..1180727	no
Mississippi-I	BW131_RS13410	group_27973	SRR1593400	PROKKA_01671	integrase	DNA repair protein RadC	- none -	14	11	11	0	0	2247	2258	100	100	1	1	1			501	NZ_MRAJ01000038.1_gene_59	BW131_RS13410	60201..60701	yes
Adelaide	BWP08_16160	group_22016	ERR2223857	PROKKA_01615		hypothetical protein	- none -	7	6	6	0	0	2252	2258	100	100	1	1	1			630	MTGP01000006.1_gene_2829	BWP08_16160	1353910..1354539	yes
Kentucky-II	C1D15_15270	group_19391	ERR1714737	PROKKA_00986		Putative integrase	- none -	4	4	4	0	1	2254	2257	99.96	100	0.8	1	0.89		DerbyII_60637_ERR2195747	468	CP026327.1_gene_3054	C1D15_15270	2931328..2931855	yes
Norwich	C4805_RS20135	group_12890	SRR1030811	PROKKA_00388		Similarity	- none -	15	14	12	2	29	2244	2229	98.72	85.71	0.29	0.86	0.43	Norwich_8366_SRR1207465,Norwich_27022_SRR2075304	Senftenberg_28335_ERR1046230,Senftenberg_7973_ERR1251729,Montevideo_1405_ERR1251780,Derby_8006_ERR1714949,Senftenberg_47886_ERR1714958,Senftenberg_47888_ERR1714994,Senftenberg_26104_ERR2223880,Senftenberg_3873_ERR235275,Amsterdam_8308_SRR1177647,Senftenberg_26060_SRR1248935,Senftenberg_27657_SRR1269361,Senftenberg_8117_SRR1584386,Nottingham_8636_SRR1645162,Montevideo_26131_SRR1645790,Senftenberg_…	405	NZ_QDNT01000020.1	C4805_RS20135	44202..44606	no
Bovismorbificans-II	C4821_RS17965	group_10488	SRR1057388	PROKKA_03212		Fimbrial protein YadL	The usher protein HtrE fimbrial cluster	9	9	9	0	2	2249	2256	99.91	100	0.82	1	0.9		LondonII_3808_ERR230387,OranienburgB_26437_SRR1965621	609	NZ_QDND01000010.1	C4821_RS17965	73582..74187	no
Corvallis	C7D56_RS19225	group_18997	ERR1046223	PROKKA_04066		Plasmid maintenance system antidote protein	- none -	5	5	5	0	0	2253	2258	100	100	1	1	1			1086	NZ_CP027677.1_gene_7684	C7D56_RS19225	3802340..3803425	no
Takoradi	CCO33_RS13515	group_20010	ERR161860	PROKKA_03021		hypothetical protein	- none -	5	5	5	0	3	2253	2255	99.87	100	0.63	1	0.77		Derby_8006_ERR1714949,Derby_60637_ERR2195747,Derby_32564_SRR5412462	1107	NZ_NPMA01000005.1	CCO33_RS13515	177957..179078	yes
Stanleyville	CCO40_01950	group_6383	ERR034166	PROKKA_00179		putative type II restriction endonuclease	- none -	6	6	5	1	103	2252	2155	95.44	83.33	0.05	0.83	0.09	Stanleyville_3845_ERR2197867	Derby_1400_ERR1046145,Derby_3735_ERR1046156,Heidelberg_1428_ERR1251772,Idikan_8470_ERR1251806,Miami_28656_ERR160992,Heidelberg_3771_ERR217441,Derby_27060_ERR2195717,Derby_26461_ERR2195737,Derby_38775_ERR2195774,Heidelberg_8300_ERR460378,Heidelberg_49193_GCF001441205,Heidelberg_49192_GCF001690095,Heidelberg_3741_SRR1029576,Meleagridis_8046_SRR1030364,Meleagridis_26526_SRR1033565,Heidelberg_40736_S…	750	NPMI01000001.1_gene_780	CCO40_01950	415217..415996	yes
Javiana	CFSAN001992_00690	group_3360	ERR029039	PROKKA_01584		corresponds to STY2363 from Accession AL513382: Salmonella typhi CT18	- none -	86	45	45	0	48	2213	2210	97.87	100	0.48	1	0.65		Paratyphi A_3678_ERR026898,Paratyphi A_3687_ERR026904,Paratyphi A_27484_ERR028493,Paratyphi A_1427_ERR028502,Paratyphi A_1426_ERR028906,Paratyphi A_3677_ERR028999,Paratyphi A_3701_ERR030081,Paratyphi A_3690_ERR030090,Paratyphi A_3695_ERR033953,Paratyphi A_3706_ERR034013,Paratyphi A_40450_ERR1227294,Paratyphi A_26729_ERR134210,Paratyphi A_26724_ERR134225,Paratyphi A_3667_ERR134226,Paratyphi A_2668…	651	CP004027.1_gene_108	CFSAN001992_00690	108957..109904	no
Indiana	CGL53_RS21160	group_18665	ERR1046140	PROKKA_00021		Type III restriction-modification system methylation subunit (EC 2.1.1.72)	Restriction-Modification System	7	7	7	0	0	2251	2258	100	100	1	1	1			1620	NZ_CP022450.1_gene_8465	CGL53_RS21160	4119111..4120730	no
Mbandaka	CHC43_RS16770	group_13013	ERR1069242	PROKKA_03332		DNA-cytosine methyltransferase( EC:2.1.1.37 )	- none -	30	30	30	0	0	2228	2258	100	100	1	1	1			1197	NZ_CP022489.1_gene_6722	CHC43_RS16770	3253655..3254851	yes
Braenderup	CHC44_RS22285	group_18752	ERR1046147	PROKKA_03222		Serine/threonine protein kinase PrkC, regulator of stationary phase	- none -	43	21	21	0	5	2237	2253	99.78	100	0.81	1	0.9		Oranienburg_8348_SRR1958455,Saintpaul_28609_SRR1973689,Kottbus_28513_SRR3049668,Kottbus_60030_SRR4733940,Havana_60043_SRR5868300	1098	NZ_CP022490.1_gene_8937	CHC44_RS22285	4375673..4376770	yes
Derby-I&II	CHD02_RS15295	group_9648	ERR1046145	PROKKA_04200		abortive infection phage resistance protein	- none -	44	22	22	0	0	2236	2258	100	100	1	1	1			1410	NZ_CP022494.1_gene_6125	CHD02_RS15295	3030411..3032095	no
Manhattan	CHD73_07650	group_21352	ERR1817528	PROKKA_03568		hypothetical protein	- none -	10	9	9	0	37	2249	2221	98.36	100	0.2	1	0.33			801	CP022497.1_gene_1530	CHD73_07650	1529514..1529957	no
Paratyphi A-I	CO694_13610	group_9298	ERR026898	PROKKA_01121	tail,head,capsid,coat,portal,terminase,integrase	Phage protein	- none -	28	26	26	0	19	2232	2239	99.16	100	0.58	1	0.73	Paratyphi A_27706_ERR298745,Paratyphi A_8131_GCF000486725	Paratyphi B_3665_ERR023398,Typhimurium_26937_ERR2226221,Paratyphi B_45527_ERR279273,Paratyphi B_27693_ERR279279,Enteritidis_28591_ERR338953,Typhimurium_8028_ERR350312,Typhimurium_26700_SRR1385147,Paratyphi B_37132_SRR1840576,Typhimurium_26004_SRR1963608,Typhimurium_26545_SRR1966275,Typhimurium_28437_SRR1969429,Enteritidis_27440_SRR2102455,Typhimurium_8505_SRR2131378,Typhimurium_26780_SRR2567162,S…	294	CP023508.1	CO694_13610	2653950..2654243	no
Paratyphi A-II	CO694_14755	group_18110	ERR026898	PROKKA_01334	tail,plate,lysis,head,terminase,capsid,integrase,portal	hypothetical protein	- none -	28	22	22	0	7	2236	2251	99.69	100	0.76	1	0.86	Paratyphi A_3687_ERR026904,Paratyphi A_26729_ERR134210,Paratyphi A_60982_ERR1837325,Paratyphi A_26843_ERR658248,Paratyphi A_26975_SRR1966792,Paratyphi A_26492_SRR5957757	Newport_1414_ERR1829782,Saintpaul_8332_ERR387708,Hull_8573_SRR1638975,Paratyphi B_3698_SRR1968410,Brunei_27473_SRR2585566,Hvittingfoss_8163_SRR3049122,Bovismorbificans_27074_SRR5387058	1014	CP023508.1	CO694_14755	2860601..2861614	no
Derby-III	CQY92_RS00100	group_21849	ERR2195737	PROKKA_04296		DNA-cytosine methyltransferase (EC 2.1.1.37)	- none -	2	2	2	0	0	2256	2258	100	100	1	1	1			1632	NZ_PCKF01000003.1	CQY92_RS00100	11966..13597	yes
Gaminara	CS348_RS09250	group_19307	ERR702914	PROKKA_00735		GDP-L-fucose synthetase (EC 1.1.1.271)	- none -	35	35	35	0	23	2223	2235	98.98	100	0.6	1	0.75		Hvittingfoss_8451_SRR1027786,Hvittingfoss_8009_SRR1033484,Wandsworth_26866_SRR1157600,Wandsworth_8073_SRR1272531,Hvittingfoss_27492_SRR1522102,Hvittingfoss_3746_SRR1604907,Wandsworth_27499_SRR1612348,Hvittingfoss_8214_SRR1646276,Hvittingfoss_8098_SRR1646366,Hvittingfoss_26923_SRR1646553,Hvittingfoss_40509_SRR1753687,Hvittingfoss_28534_SRR1968715,Wandsworth_28563_SRR2102516,Wandsworth_27449_SRR291…	903	NZ_CP024165.1_gene_3693	CS348_RS09250	1849336..1850298	yes
Ohio	DD58_RS23135	group_19149	ERR1069240	PROKKA_01411		Ner-like regulatory protein	- none -	12	12	12	0	0	2246	2258	100	100	1	1	1			252	NZ_JYUJ01000004.1_gene_346	DD58_RS23135	169499..169750	no
Napoli	DPF89_00329	group_21777	ERR2177563	PROKKA_02997		hypothetical protein	- none -	7	7	7	0	0	2251	2258	100	100	1	1	1			1140	CP030838.1_gene_329	DPF89_00329	332898..334037	yes
Give-I&II	DQN85_RS01635	group_9444	SRR3934269	PROKKA_03030		hypothetical protein	- none -	26	25	25	0	86	2233	2172	96.19	100	0.23	1	0.37		Javiana_3747_ERR029039,Schwarzengrund_1430_ERR030047,Give_8165_ERR1046219,Miami_28656_ERR160992,Javiana_8087_ERR1815752,LondonII_3808_ERR230387,Give_26754_ERR304854,Give_41694_ERR998540,Durban_26713_ERR998559,Give_8060_ERR998624,Miami_7994_SRR1022656,Javiana_8005_SRR1033544,Javiana_8195_SRR1033570,Javiana_3806_SRR1035585,Bredeney_8304_SRR1041499,Bredeney_26062_SRR1043939,Eastbourne_26954_SRR11056…	543	NZ_LS483463.1_gene_638	DQN85_RS01635	345920..346462	no
Bonariensis	group_12446	group_12446	SRR1639000	PROKKA_03692		Aromatic amino acid transport protein AroP	- none -	7	6	6	0	9	2252	2249	99.6	100	0.4	1	0.57		Brandenburg_3725_ERR029021,Kentucky_8434_ERR1714737,Brandenburg_41099_SRR1122713,Brandenburg_8235_SRR1816449,Brandenburg_27186_SRR1969705,Kentucky_27886_SRR2086893,Kentucky_26665_SRR2587216,Brandenburg_26065_SRR3322809,Kentucky_47135_SRR5235501	216			103425-103640	no
Give-III	group_13060	group_13060	ERR1082897	PROKKA_00666		hypothetical protein	- none -	1	1	1	0	4	2257	2254	99.82	100	0.2	1	0.33		Wandsworth_8073_SRR1272531,Glostrup_8564_SRR1959394,Wandsworth_27449_SRR2911804,Chester_3734_SRR5585337	147				no
Cotham	group_13415	group_13415	ERR161862	PROKKA_00345		hypothetical protein	- none -	13	13	13	0	0	2245	2258	100	100	1	1	1			1158			6304-5147	yes
Durham	group_13996	group_13996	ERR1840418	PROKKA_02858		hypothetical protein	- none -	12	8	8	0	6	2250	2252	99.73	100	0.57	1	0.73		Mississippi_8103_SRR1106305,Mississippi_27177_SRR1970079,Telelkebir_39432_SRR3713593,Telelkebir_37844_SRR5132361,Telelkebir_60385_SRR5584677,Mississippi_60890_SRR5820842	537			2509..1973	yes
Glostrup	group_1528	group_1528	SRR1959394	PROKKA_02822		StbE replicon stabilization toxin	- none -	7	6	5	1	56	2252	2202	97.52	83.33	0.08	0.83	0.15	Glostrup_42240_SRR4048534	Senftenberg_28335_ERR1046230,Give_8447_ERR1082897,Miami_28656_ERR160992,Senftenberg_3873_ERR235275,Typhimurium_1335_ERR538409,Rubislaw_8066_SRR1090977,Pomona_1411_SRR1090981,Abaetetuba_26010_SRR1091075,Typhimurium_8314_SRR1106601,Oslo_27525_SRR1157869,Minnesota_8258_SRR1177262,Abony_3794_SRR1203042,Sandiego_27771_SRR1212352,Abaetetuba_27812_SRR1212385,Heidelberg_28042_SRR1574281,Anatum_26951_SRR1…	288			55657..55944	no
Muenchen-II	group_18127	group_18127	SRR1021744	PROKKA_03039		hypothetical protein	- none -	3	3	3	0	22	2255	2236	99.03	100	0.12	1	0.21		ThompsonA_3697_ERR028954,ThompsonA_3704_ERR030070,ThompsonA_28406_ERR1714982,Singapore_8652_SRR1106422,ThompsonA_28100_SRR1636535,ThompsonA_35125_SRR1814291,Singapore_31267_SRR1963357,ThompsonA_28673_SRR1970281,ThompsonA_28605_SRR2015788,ThompsonA_28588_SRR2050929,ThompsonA_26857_SRR2153002,ThompsonA_26827_SRR2153014,ThompsonA_35363_SRR3321894,ThompsonA_42226_SRR4000318,Singapore_44381_SRR4040102…	909				no
Florida	group_18141	group_18141	SRR1201328	PROKKA_01364		Phosphomannomutase (EC 5.4.2.8)	- none -	11	11	11	0	10	2247	2248	99.56	100	0.52	1	0.68		Madelia_3729_ERR029001,Berta_3811_ERR038655,Teko_26731_SRR1107465,Madelia_28033_SRR1548430,Madelia_28048_SRR1582141,Teko_28447_SRR1965731,Teko_28143_SRR1968490,Madelia_27453_SRR2911800,Madelia_28054_SRR2962332,Madelia_46970_SRR6116286	1428			259199..257772	yes
Orion	group_18599	group_18599	ERR1714962	PROKKA_00127		hypothetical protein	- none -	8	8	8	0	18	2250	2240	99.2	100	0.31	1	0.47		Albany_7869_ERR1046135,Albany_42108_ERR1046165,Oranienburg_8065_ERR1743743,Senftenberg_26104_ERR2223880,Albany_26828_SRR1031976,Havana_27565_SRR1106378,Albany_27757_SRR1212231,Kenya_8580_SRR1646228,Oranienburg_8211_SRR1646257,Oranienburg_26759_SRR1958031,Oranienburg_26420_SRR1958357,Oranienburg_26437_SRR1965621,Senftenberg_32581_SRR3027161,Albany_41100_SRR3665167,Albany_46589_SRR5000267,Havana_60…	324			160198..160521	no
I 4,5,12:d:-	group_20560	group_20560	ERR1715138	PROKKA_03446		deoxycytidylate deaminase-related protein	- none -	5	5	5	0	0	2253	2258	100	100	1	1	1			1596			122561..124156	yes
Agama	group_20591	group_20591	ERR1737307	PROKKA_03184		USG protein	- none -	10	10	10	0	0	2248	2258	100	100	1	1	1			1434			239129-240562	yes
Kisarawe	group_20943	group_20943	ERR1743744	PROKKA_03633		Phage repressor protein C2	- none -	5	5	5	0	0	2253	2258	100	100	1	1	1			666			4012..4677	yes
Monschaui	group_21990	group_21990	ERR2223846	PROKKA_03724		putative phospholipase protein	- none -	8	6	6	0	7	2252	2251	99.69	100	0.46	1	0.63		Indiana-7	264	NZ_MYYN01000028.1		10653..10916	no
Mikawasima	group_22119	group_22119	ERR406388	PROKKA_00383		hypothetical protein	- none -	10	9	9	0	1	2249	2257	99.96	100	0.9	1	0.95		Senftenberg_26104_ERR2223880	609			79056..79664	yes
Telelkebir-I	group_22309	group_22309	SRR1966500	PROKKA_3940		hypothetical protein	- none -	5	5	5	0	0	2253	2258	100	100	1	1	1			1050			17430..18479	yes
London-II	group_22409	group_22409	ERR230387	PROKKA_01730		hypothetical protein		3	3	3	0	0	2255	2258	100	100	1	1	1			660			45089..45748	yes
Bispebjerg	group_22940	group_22940	ERR314354	PROKKA_03247		hypothetical protein	- none -	7	7	7	0	0	2251	2258	100	100	1	1	1			666			238235-238900	yes
Heidelberg-II	group_23402	group_23402	ERR460378	PROKKA_02861		Sensory box/GGDEF family protein	- none -	51	2	2	0	2	2256	2256	99.91	100	0.5	1	0.67		mgulani, Virvhow	843				no
Abaetetuba	group_23829	group_23829	SRR1091075	PROKKA_01249		Phage T7 exclusion protein associated hypothetical protein	CBSS-159087.4.peg.2189	11	11	9	2	18	2247	2240	99.2	81.82	0.33	0.82	0.47	Abaetetuba_27812_SRR1212385,Abaetetuba_28339_SRR1918993	Rubislaw_7971_SRR1016558,Rubislaw_7982_SRR1021899,Glostrup_26790_SRR1212338,Rubislaw_27645_SRR1556089,Rubislaw_26748_SRR1567196,Rubislaw_27509_SRR1973731,Rubislaw_28362_SRR2078883,Rubislaw_27966_SRR2082946,Javiana_27777_SRR2915910,Rubislaw_28732_SRR2966838,Rubislaw_28599_SRR3038310,Rubislaw_33247_SRR3053555,Javiana_27850_SRR3340444,Glostrup_40432_SRR3713649,Glostrup_46588_SRR4429099,Javiana_27157…	744			284508-285251	yes
Eastbourne	group_24805	group_24805	SRR1105674	PROKKA_04722		Retron-type RNA-directed DNA polymerase (EC 2.7.7.49)	Group II intron-associated genes	6	5	5	0	0	2253	2258	100	100	1	1	1			1326			83897..85222	yes
Mississippi-II	group_24853	group_24853	SRR1106305	PROKKA_03263		hypothetical protein	- none -	3	3	3	0	0	2255	2258	100	100	1	1	1			360	NZ_MXQI01000351.1			no
Oranienburg-III	group_25108	group_25108	SRR3453164	PROKKA_02726		hypothetical protein	- none -	4	4	4	0	29	2254	2229	98.72	100	0.12	1	0.21		Montevideo_1409_ERR029046,Montevideo_1405_ERR1251780,Montevideo_3671_ERR1817208,Montevideo_1410_ERR405619,Montevideo_26046_ERR405727,Montevideo_1407_SRR1033527,Montevideo_8281_SRR1106220,Montevideo_27991_SRR1586613,Montevideo_26758_SRR1588695,Montevideo_26131_SRR1645790,Montevideo_26147_SRR1646426,Hartford_8338_SRR1695594,Montevideo_26066_SRR1707978,Montevideo_26125_SRR1814940,Montevideo_3670_SRR…	1119				no
Teko	group_25111	group_25111	SRR1107465	PROKKA_01514		hypothetical protein	- none -	6	5	5	0	0	2253	2258	100	100	1	1	1			3282			309472..312753	yes
Matopeni	group_25523	group_25523	SRR1164591	PROKKA_03944		Type I restriction-modification system, specificity subunit S (EC 3.1.21.3)	Restriction-Modification System; <br>Type I Restriction-Modification	6	6	6	0	0	2252	2258	100	100	1	1	1			1164				no
Lexington	group_25570	group_25570	SRR1168381	PROKKA_03515				11	8	8	0	0	2250	2258	100	100	1	1	1			204			82125..82328	no
Thompson-II	group_25846	group_25846	SRR1198860	PROKKA_02531		hypothetical protein	- none -	9	9	9	0	0	2249	2258	100	100	1	1	1			1374			349063..350436	yes
Goldcoast	group_28429	group_28429	SRR1645229	PROKKA_01417		DNA primase (EC 2.7.7.-), phage-associated	- none -	7	7	6	1	0	2251	2258	100	85.71	1	0.86	0.92	Goldcoast_27135_SRR1968768		2727			175425..178172	yes
Senftenberg-III	group_37283	group_37283	SRR4175479	PROKKA_00159		hypothetical protein	- none -	1	1	1	0	0	2257	2258	100	100	1	1	1			987				no
Saintpaul-III	group_5720	group_5720	SRR5583851	PROKKA_02836		N-acetyl-L,L-diaminopimelate deacetylase (EC 3.5.1.47)	- none -	2	2	2	0	39	2256	2219	98.27	100	0.05	1	0.1		Sandiego_3830_ERR2116799,Rubislaw_8066_SRR1090977,Pomona_1411_SRR1090981,Abaetetuba_26010_SRR1091075,Minnesota_8258_SRR1177262,Abony_3794_SRR1203042,Irumu_26778_SRR1212253,Glostrup_26790_SRR1212338,Abaetetuba_27812_SRR1212385,Pomona_27491_SRR1300718,Kisarawe_28275_SRR1556069,Anatum_26951_SRR1596400,Bonariensis_8524_SRR1805589,Pomona_28326_SRR1917069,Abaetetuba_28229_SRR1974009,Pomona_26635_SRR275…	1302				no
Bovismorbificans-I	group_7492	group_7492	ERR017990	PROKKA_2705				25	25	25	0	83	2233	2175	96.32	100	0.23	1	0.37		Madelia_3729_ERR029001,Panama_3812_ERR029044,Panama_7792_ERR1046121,Give_8165_ERR1046219,GiveIII_8447_ERR1082897,I 4,5,12:d:-_3851_ERR1715138,I 4,5,12:d:-_47958_ERR1715145,Panama_60179_ERR1810358,Panama_27005_ERR1988389,LondonII_3808_ERR230387,Give_26754_ERR304854,Bispebjerg_27731_ERR314354,Give_41694_ERR998540,Durban_26713_ERR998559,Give_8060_ERR998624,Bispebjerg_28238_SRR1105670,Panama_8152_SRR…	906				no
Brunei	group_9749	group_9749	ERR1046243	PROKKA_01650		hypothetical protein	- none -	29	29	29	0	0	2229	2258	100	100	1	1	1			1215			541320-540106	yes
Cerro-II	GW13_RS04985	group_12792	ERR1046155	PROKKA_02512	transposase,tail,plate	Exopolysaccharide production protein ExoZ	- none -	40	5	5	0	0	2253	2258	100	100	1	1	1			1116	NZ_CP008925.1_gene_1980	GW13_RS04985	913069..914184	no
Cerro-I	GW13_RS05700	group_18790	ERR1046155	PROKKA_03689		hypothetical protein	- none -	40	35	35	0	0	2223	2258	100	100	1	1	1			1428	NZ_CP008925.1_gene_2266	GW13_RS05700	1038272..1039639	yes
Minnesota	GX95_RS08590	group_21436	ERR1948282	PROKKA_00335		UDP-glucose 4-epimerase (EC 5.1.3.2)	- none -	13	13	13	0	0	2245	2258	100	100	1	1	1			1011	NZ_CP017720.1_gene_3344	GX95_RS08590	1729831..1730841	yes
Muenchen-I	L098_RS21065	group_14100	ERR212597	PROKKA_03815		Predicted nucleotide-binding protein	- none -	100	39	39	0	0	2219	2258	100	100	1	1	1			810	NZ_ARYX01000110.1_gene_273	L098_RS21065	240356..241165	no
Infantis	L287_RS37190	group_9076	DRR021403	PROKKA_04475		Isochorismatase (EC 3.3.2.1)	Chorismate: Intermediate for synthesis of Tryptophan, PAPA antibiotics, PABA, 3-hydroxyanthranilate and more.	73	33	33	0	2	2225	2256	99.91	100	0.94	1	0.97		Gaminara_8346_ERR702914,gulani_27136_SRR1968867	591	NZ_ASRF01000012.1	L287_RS37190	30747..31337	yes
Hvittingfoss-I&II	LFZ15_01345	group_19311	SRR1027786	PROKKA_00633		hypothetical protein	- none -	16	14	14	0	0	2244	2258	100	100	1	1	1			2127	CP022503.1_gene_269	LFZ15_01345	300569..302155	no
Hvittingfoss-III	LFZ15_20305	group_24078	SRR1033484	PROKKA_02912		possible membrane protein YebY	- none -	2	2	2	0	0	2256	2258	100	100	1	1	1			540	CP022503.1_gene_4061	LFZ15_20305	4008617..4009156	no
Johannesburg	LFZ19_10695	group_10071	ERR161867	PROKKA_03738		Antigen polymerase O6	- none -	17	5	5	0	0	2253	2258	100	100	1	1	1			1368	CP019411.1_gene_2139	LFZ19_10695	2066759..2068117	yes
Wandsworth	LFZ43_RS11275	group_25340	SRR1157600	PROKKA_03339		UDP-4-amino-4-deoxy-L-arabinose--oxoglutarate aminotransferase (EC 2.6.1.-)	- none -	7	7	7	0	0	2251	2258	100	100	1	1	1			1104	NZ_CP019417.1_gene_4533	LFZ43_RS11275	2192253..2193356	yes
Stanley	NCTC5716_04126	group_9364	ERR024812	PROKKA_02293		Putative membrane protein YfcA	- none -	40	40	40	0	41	2218	2217	98.18	100	0.49	1	0.66		Saintpaul_8045_SRR1025971,Saintpaul_26712_SRR1060633,Mississippi_8103_SRR1106305,Lille_8313_SRR1107475,I 4,5,12:b:-_26726_SRR1177166,I 4,5,12:b:-_28297_SRR1566307,I 4,5,12:b:-_28298_SRR1566364,I 4,5,12:b:-_26914_SRR1635200,Agbeni_8498_SRR1643115,Agbeni_8506_SRR1645828,Agbeni_8502_SRR1753753,Kintambo_26464_SRR1753828,Saintpaul_28203_SRR1802274,Saintpaul_28018_SRR1956851,Kingston_8583_SRR1957828,Te…	492	LS483434.1_gene_8305	NCTC5716_04126	4201824..4202339	yes
Aberdeen	NCTC5791_03162	group_12924	ERR230424	PROKKA_02686		hypothetical protein	- none -	6	6	6	0	30	2252	2228	98.67	100	0.17	1	0.29		Rubislaw_8336_ERR1046271,Kisarawe_8587_ERR1743744,Rubislaw_7982_SRR1021899,Kisarawe_26685_SRR1067660,Rubislaw_8066_SRR1090977,Abaetetuba_26010_SRR1091075,Abaetetuba_27812_SRR1212385,Abaetetuba_26154_SRR1300713,Kisarawe_28275_SRR1556069,Rubislaw_26748_SRR1567196,Kisarawe_8588_SRR1643109,Abaetetuba_26934_SRR1745552,Abaetetuba_28339_SRR1918993,Kisarawe_27081_SRR1965946,Rubislaw_27509_SRR1973731,Abae…	546	LS483453.1_gene_6369	NCTC5791_03162	3241444..3241989	no
Bredeney	NCTC6026_03173	group_4783	SRR1041499	PROKKA_00165		O-antigen conversion: translocase	- none -	5	5	5	0	55	2253	2203	97.56	100	0.08	1	0.15		Schwarzengrund_1430_ERR030047,Stanleyville_7833_ERR034166,Senftenberg_28335_ERR1046230,Senftenberg_7973_ERR1251729,Paratyphi A_26682_ERR134240,Derby_8006_ERR1714949,Senftenberg_47886_ERR1714958,Senftenberg_47888_ERR1714994,Senftenberg_47889_ERR1715016,Paratyphi B_3821_ERR1755564,Napoli_8627_ERR2194301,Napoli_8628_ERR2194303,Derby_60637_ERR2195747,Senftenberg_26104_ERR2223880,Senftenberg_3802_ERR2…	1434	LS483481.1_gene_3064	NCTC6026_03173	3241902..3243359	no
Madelia	NCTC6482_01199	group_15458	SRR1548430	PROKKA_02037	head,integrase,portal,tail	Putative ATP-binding protein	- none -	11	5	5	0	0	2253	2258	100	100	1	1	1			1371	UGXY01000001.1_gene_1157	NCTC6482_01199	1100233..1101603	no
Enteritidis-clade A/C	R561_RS18155	group_12124	ERR018018	PROKKA_00194		hypothetical protein	- none -	25	25	25	0	26	2233	2232	98.85	100	0.49	1	0.66		Gallinarum_40740_ERR015590,Gallinarum_28529_ERR018016,Berta_3811_ERR038655,Gallinarum_3754_ERR046507,Gallinarum_3743_ERR226483,Gallinarum_3740_ERR230377,Gallinarum_3744_ERR230393,Gallinarum_3824_ERR317012,Gallinarum_26048_ERR405656,Dublin_28351_ERR433182,Gallinarum_41677_ERR744322,Gallinarum_3486_GCF000235545,Berta_27684_SRR1448858,Berta_26970_SRR1566289,Berta_26652_SRR1633859,Berta_27171_SRR1981…	387	NZ_NBRL01000007.1_gene_334	R561_RS18155	138804..139208	no
Agona	SEAG_RS22895	group_13254	ERR1334357	PROKKA_01809	integrase,head,tail,transposase	PvuII DNA methyltransferase	- none -	38	38	38	0	0	2220	2258	100	100	1	1	1			969	NC_011149.1_gene_9488	SEAG_RS22895	4684844..4685812	yes
Dublin	SED_RS14865	group_9173	ERR015586	PROKKA_01427	tail,plate,lysis,head,terminase,capsid,integrase,transposase	hypothetical protein	- none -	36	36	36	0	1	2222	2257	99.96	100	0.97	1	0.98		Muenster_26120_SRR1635117	759	NC_011205.1_gene_6062	SED_RS14865	2944415..2945194	yes
Abony	SEEA0014_RS08730	group_25981	SRR1203042	PROKKA_02394		Type I restriction-modification system, specificity subunit S (EC 3.1.21.3)	Restriction-Modification System; <br>Type I Restriction-Modification	7	7	7	0	0	2251	2258	100	100	1	1	1			1143	NZ_CP007534.1_gene_3525	SEEA0014_RS08730	1824711..1825868	yes
Albany	SEEA1960_RS18255	group_18584	ERR1046135	PROKKA_00891	transposase,head	Prophage CP4-57 integrase	- none -	8	6	6	0	0	2252	2258	100	100	1	1	1			1320	NZ_CP019177.1_gene_7327	SEEA1960_RS18255	3594018..3595337	yes
Bareilly-I	SEEB0189_009410	group_9720	ERR1046183	PROKKA_04100		hypothetical protein	- none -	11	11	11	0	28	2247	2230	98.76	100	0.28	1	0.44		Brunei_42098_ERR1046243,Brunei_26097_SRR1055760,Brunei_28252_SRR1300552,Brunei_8452_SRR1300720,Brunei_27713_SRR1481656,Brunei_26708_SRR1560604,Brunei_28285_SRR1560609,Brunei_26998_SRR1615979,Brunei_28236_SRR1633848,Brunei_28106_SRR1636910,Brunei_26917_SRR1658093,Brunei_27806_SRR1745590,Brunei_26092_SRR1777991,Brunei_28207_SRR1805599,Brunei_28402_SRR1917481,Brunei_26887_SRR2075998,Brunei_28003_SRR…	1113	CP006053.1_gene_1796	SEEB0189_009410	1923724..1925280	yes
Bareilly-II	SEEB0235_RS22070	group_19148	SRR1041487	PROKKA_00056		Adenosylhomocysteinase (EC 3.3.1.1)	- none -	9	9	9	0	19	2249	2239	99.16	100	0.32	1	0.48		Ohio_8301_ERR1069240,Matopeni_26710_SRR1164591,Ohio_8264_SRR1181565,Matopeni_26819_SRR1220772,LivingstoneII_27497_SRR1238787,LivingstoneII_8381_SRR1481673,Matopeni_28174_SRR1965591,Ohio_27094_SRR1966569,Ohio_8162_SRR1967489,Ohio_27178_SRR1970019,Ohio_28606_SRR2016699,Matopeni_26683_SRR2533808,,Ohio_33121_SRR4046876,Ohio_44401_SRR4048546,Ohio_46600_SRR4279914,Matopeni_60072_SRR5081401,Ohio_60301_S…	1152	NZ_JRCT01000060.1	SEEB0235_RS22070	506..1657	no
Choleraesuis	SEEC0708_26605	group_12144	ERR016876	PROKKA_00504	tail,head,capsid,coat,portal,terminase,lysis,plate,integrase	hypothetical protein	- none -	7	6	6	0	14	2252	2244	99.38	100	0.3	1	0.46		Paratyphi C_3666_ERR016879,Paratyphi C_26963_ERR016880,Paratyphi C_3728_ERR016885,Paratyphi C_26962_ERR016889,Cerro_7965_ERR1046155,Potsdam_3716_ERR1815679,Paratyphi C_33182_ERR2009615,Paratyphi C_33181_ERR2009616,Paratyphi C_33180_ERR2009624,Paratyphi C_33158_ERR2009652,Paratyphi C_3658_ERR2009667,Paratyphi C_34252_ERR2009692,Paratyphi C_34251_ERR2009695,Paratyphi C_34250_ERR2009696	294	CP012344.2_gene_3720	SEEC0708_26605	3565058..3565351	no
Chester	SEECH997_RS20295	group_4275	ERR161898	PROKKA_03187		Type I restriction-modification system, DNA-methyltransferase subunit M (EC 2.1.1.72)	- none -	34	12	12	0	58	2246	2200	97.43	100	0.17	1	0.29		Reading_3828_ERR160968,Kentucky_7835_ERR161899,Brandenburg_3726_ERR1737315,Brandenburg_60911_ERR1816623,Sandiego_3830_ERR2116799,Havana_26799_SRR1048633,Havana_26821_SRR1067658,Sandiego_26070_SRR1068331,Teko_26731_SRR1107465,Matopeni_26710_SRR1164591,Teko_26071_SRR1212270,Sandiego_27771_SRR1212352,Matopeni_26819_SRR1220772,Havana_8161_SRR1503327,Brandenburg_27498_SRR1525263,Reading_28224_SRR15988…	1635	NZ_CP019178.1_gene_8144	SEECH997_RS20295	3988928..3990562	yes
Inverness	SEEI0720_RS24705	group_23914	SRR1021900	PROKKA_00275		hypothetical protein	- none -	24	20	20	0	0	2238	2258	100	100	1	1	1			852	NZ_CP019181.1_gene_9925	SEEI0720_RS24705	4858892..4859794	yes
Muenster	SEEM0420_000480	group_12428	ERR029009	PROKKA_02519	transposase,head,integrase	hypothetical protein	- none -	12	12	12	0	0	2246	2258	100	100	1	1	1			1365	CP019201.1_gene_96	SEEM0420_000480	99649..101013	no
Oranienburg	SEEO0250_005625	group_12611	ERR045310	PROKKA_03538	integrase,portal,terminase,capsid,tail,lysis,lysin,plate	hypothetical protein	- none -	60	25	25	0	30	2233	2228	98.67	100	0.45	1	0.62		Montevideo_1405_ERR1251780,Paratyphi B_3821_ERR1755564,Montevideo_3671_ERR1817208,Adelaide_26835_ERR2223857,Montevideo_8281_SRR1106220,Montevideo_26758_SRR1588695,Alachua_7946_SRR1643087,Montevideo_26131_SRR1645790,Hartford_8338_SRR1695594,Montevideo_26125_SRR1814940,Adelaide_8130_SRR1965494,Montevideo_28465_SRR1970094,Paratyphi B_28568_SRR2088763,Montevideo_8182_SRR2961913,Adelaide_35327_SRR3392…	429	CP019197.1_gene_1125	SEEO0250_005625	1114955..1115383	no
Poona	SEEP1673_008925	group_9987	ERR1556131	PROKKA_02623		UDP-glucose 4-epimerase (EC 5.1.3.2)	- none -	47	25	25	0	1	2233	2257	99.96	100	0.96	1	0.98		Derby_44384_SRR4420926	1014	CP019189.1	SEEP1673_008925	1797167..1798180	no
Panama	SEEP7378_RS18940	group_12457	ERR029044	PROKKA_02713		putative orphan protein	- none -	28	28	28	0	0	2230	2258	100	100	1	1	1			1194	NZ_CP012346.1	SEEP7378_RS18940	3918570..3919763	no
Pomona	SEEPO729_020130	group_21894	SRR1090981	PROKKA_02329		Plasmid encoded restriction endonuclease Per	- none -	12	10	9	1	1	2248	2257	99.96	90	0.9	0.9	0.9	Pomona_27181_SRR1969893	Stanleyville_3845_ERR2197867	651	CP019186.1	SEEPO729_020130	3986885..3987535	yes
Rubislaw	SEERU717_08415	group_9768	ERR1046271	PROKKA_02481		putative glycosyl transferase	- none -	40	19	18	1	20	2239	2238	99.11	94.74	0.47	0.95	0.63	Rubislaw_27966_SRR2082946	Kisarawe_8587_ERR1743744,Aberdeen_3685_ERR230424,Kisarawe_26685_SRR1067660,Abaetetuba_26010_SRR1091075,Abaetetuba_26154_SRR1300713,Chandans_26755_SRR1481667,Aberdeen_26885_SRR1481684,Kisarawe_8588_SRR1643109,Abaetetuba_26934_SRR1745552,Aberdeen_27946_SRR1916386,Abaetetuba_28339_SRR1918993,Aberdeen_27004_SRR1959231,Kisarawe_27081_SRR1965946,Chandans_26540_SRR1968169,Abaetetuba_28229_SRR1974009,Aba…	783	CP019192.1	SEERU717_08415	1711493..1712275	no
Soerenga	SEES0695_RS41890	group_27489	SRR1548398	PROKKA_02463		Type I restriction-modification system, specificity subunit S (EC 3.1.21.3)	Restriction-Modification System; <br>Type I Restriction-Modification	5	5	5	0	0	2253	2258	100	100	1	1	1			1368	NZ_AOXZ01000166.1_gene_33	SEES0695_RS41890	20962..22329	yes
Tennessee	SEET0819_RS03050	group_18872	ERR1817515	PROKKA_01043		COGs COG2378 DNA-binding transcriptional regulator YafY	- none -	24	25	25	0	31	2233	2227	98.63	100	0.45	1	0.62		Anatum_42099_ERR1046180,Anatum_8413_ERR1046216,Anatum_3700_ERR1714991,Anatum_7975_SRR1022659,Anatum_28240_SRR1105694,Anatum_26985_SRR1195659,Anatum_8380_SRR1206231,Anatum_26151_SRR1213774,Cerro_27943_SRR1302803,Cerro_8456_SRR1373615,Anatum_26951_SRR1596400,Cerro_27518_SRR1791287,Anatum_26873_SRR1967288,Madelia_28054_SRR2962332,Anatum_28722_SRR2962336,Anatum_27882_SRR2962880,Anatum_32547_SRR306268…	801	NZ_CP007505.1_gene_1236	SEET0819_RS03050	652561..653427	yes
Heidelberg-I	SEHA_RS13140	group_5551	ERR1251772	PROKKA_00321		hypothetical protein	- none -	51	48	48	2	31	2210	2227	98.63	100	0.61	1	0.76		Muenchen_7961_SRR1016559,Muenchen_26159_SRR1025967,Muenchen_8061_SRR1033576,Bareilly_7907_SRR1166657,Mgulani_8283_SRR1185796,Brunei_28252_SRR1300552,Brunei_27713_SRR1481656,Brunei_26708_SRR1560604,Brunei_26998_SRR1615979,Brunei_28236_SRR1633848,Brunei_28106_SRR1636910,Brunei_26917_SRR1658093,Newport_28153_SRR1720453,Mississippi_41558_SRR1816510,Hartford_26891_SRR2075160,Brunei_26887_SRR2075998,Br…	1431	NC_011083.1_gene_5291	SEHA_RS13140	2554020..2555450	no
Kentucky-I	SEKA_RS25500	group_20143	ERR161899	PROKKA_00789		Mrr restriction system protein	- none -	92	27	27	0	0	2231	2258	100	100	1	1	1			810	NZ_ABAK02000001.1_gene_8245	SEKA_RS25500	4037522..4038331	yes
Enteritidis-clade B	SEN1384	group_5393	ERR024419	PROKKA_03707	lysin,integrase	putative phage-encoded DNA binding protein	- none -	330	140	134	6	3	2118	2255	99.87	95.71	0.98	0.96	0.97	Enteritidis_3839_ERR314336,Enteritidis_7801_ERR424894,Enteritidis_3834_ERR744260,Enteritidis_3892_SRR1645334,Enteritidis_3815_ERR235118,Enteritidis_3942_ERR1759025	Give_28172_SRR1745563,Give_39343_SRR3642935,Montevideo_27616_SRR5209200	330	AM933172.1_gene_2892	SEN1384	1473295..1473624	yes
Schwarzengrund	SESA_RS24985	group_12504	ERR030047	PROKKA_02632		hypothetical protein	- none -	64	11	10	1	7	2247	2251	99.69	90.91	0.59	0.91	0.72	Schwarzengrund_26879_SRR1763825	Havana_28714_SRR1969375,Ohio_28606_SRR2016699,Give_42182_SRR3934269,Bredeney_1383_SRR4011087,Give_48141_SRR5040791,Bredeney_60036_SRR5040794,Ouakam_60034_SRR5217450	360	NC_011094.1_gene_7784	SESA_RS24985	3808712..3809071	no
Saintpaul-I	SESPA_RS08460	group_3760	ERR1788681	PROKKA_03440		DNA sulfur modification protein DndE	DNA phosphorothioation	24	24	24	0	87	2234	2171	96.15	100	0.22	1	0.36		Panama_3812_ERR029044,Panama_7792_ERR1046121,Cerro_7965_ERR1046155,Bareilly_3715_ERR1046183,OsloA_3810_ERR1046245,Blegdam_3846_ERR1082836,Cerro_26516_ERR1737320,NewportB_8377_ERR1788699,Panama_60179_ERR1810358,Coeln_27711_ERR1815754,Panama_27005_ERR1988389,Durban_26713_ERR998559,Cerro_26824_SRR1068322,Bispebjerg_28238_SRR1105670,MississippiII_8103_SRR1106305,Panama_8152_SRR1106437,Mbandaka_41105_…	354	NZ_ABAM02000001.1_gene_369	SESPA_RS08460	388329..388682	yes
Saintpaul-II	SeSPB_A1749	group_23990	SRR1025971	PROKKA_01303		Putative 5&#39;(3&#39;)-deoxyribonucleotidase (EC 3.1.3.-)	- none -	5	5	5	0	0	2253	2258	100	100	1	1	1			504	ABAN01000003.1_gene_395	SeSPB_A1749	203002..203526	yes
Virchow	SEV_RS01820	group_19276	ERR1082786	PROKKA_02363		hypothetical protein	- none -	39	39	39	0	0	2219	2258	100	100	1	1	1			792	NZ_ABFH02000001.1	SEV_RS01820	396626..397417	no
Gallinarum	SG_RS05320	group_12124	ERR015590	PROKKA_00312		hypothetical protein	- none -	13	13	13	0	38	2245	2220	98.32	100	0.25	1	0.4		Enteritidis_27132_ERR018018,Berta_3811_ERR038655,Enteritidis_7953_ERR1513240,Enteritidis_28353_ERR2118041,Enteritidis_27931_ERR2118046,Enteritidis_26470_ERR2118049,Enteritidis_1419_ERR226480,Enteritidis_26750_ERR304852,Enteritidis_26826_ERR304856,Enteritidis_28591_ERR338953,Enteritidis_7945_ERR369395,Enteritidis_7954_ERR369411,Enteritidis_1419_ERR405647,Dublin_28351_ERR433182,Enteritidis_41687_ER…	715	NC_011274.1_gene_2144	SG_RS05320	1142197..1142601	no
Potsdam	SN22_RS06850	group_21033	SRR1544419	PROKKA_02607	integrase,head	hypothetical protein	- none -	9	8	6	2	16	2250	2242	99.29	75	0.27	0.75	0.4	Potsdam_3716_ERR1815679,Potsdam_28332_SRR1917080	Paratyphi B_3821_ERR1755564,Paratyphi B_8317_SRR1060662,Abaetetuba_27812_SRR1212385,Brunei_26708_SRR1560604,Kottbus_8591_SRR1645329,Bovismorbificans_40494_SRR1753633,Brunei_26092_SRR1777991,Kottbus_26977_SRR1916120,Abaetetuba_28339_SRR1918993,Javiana_27031_SRR1957768,Javiana_26467_SRR1965453,Kottbus_28160_SRR1965455,Kottbus_28688_SRR1969863,Brunei_26887_SRR2075998,Paratyphi B_28568_SRR2088763,Hol…	954	NZ_MYAC01000024.1	SN22_RS06850	12068..13078	yes
Reading-II	SN44_RS18190	group_27791	SRR1573182	PROKKA_01820	head,integrase	hypothetical protein	- none -	3	3	3	0	1	2255	2257	99.96	100	0.75	1	0.86		Litchfield_60893_SRR5628600	558	NZ_MYAB01000038.1	SN44_RS18190	9316..9873	yes
Mgulani	SN49_RS19080	group_25788	SRR1185796	PROKKA_01809		serine/threonine protein kinase	- none -	8	6	6	0	1	2252	2257	99.96	100	0.86	1	0.92			1368	NZ_MYBE01000024.1	SN49_RS19080	84681..86048	no
London-I	SO19_RS08385	group_12855	ERR1046182	PROKKA_04129		hypothetical protein		11	10	10	0	20	2248	2238	99.11	100	0.33	1	0.5		Napoli_8626_ERR2177565,Napoli_8627_ERR2194301,Napoli_8628_ERR2194303,Saintpaul_8045_SRR1025971,Saintpaul_26712_SRR1060633,Hartford_28178_SRR1767781,Saintpaul_28203_SRR1802274,Saintpaul_28018_SRR1956851,Napoli_28491_SRR1967353,Stanley_28507_SRR1967943,Napoli_26404_SRR1968632,Hvittingfoss_8163_SRR3049122,Paratyphyi mono-_27600_SRR3933125,Bredeney_60036_SRR5040794,Newport_8305_SRR5139228,Rubislaw_45…	873	NZ_MYBL01000005.1	SO19_RS08385	153217..154089	yes
Livingstone	SO30_RS04690	group_19154	ERR1714971	PROKKA_01508		hypothetical protein		18	17	15	2	12	2241	2246	99.47	88.24	0.56	0.88	0.68	Livingstone_8555_SRR1106248,Livingstone_26152_SRR1272778	Ohio_8301_ERR1069240,Ohio_8264_SRR1181565,Ohio_27094_SRR1966569,Ohio_8162_SRR1967489,Ohio_27178_SRR1970019,Ohio_28606_SRR2016699,Ohio_33121_SRR4046876,Ohio_44401_SRR4048546,Ohio_46600_SRR4279914,Ohio_60301_SRR5368943,Ohio_60366_SRR5486030,Ohio_26477_SRR6221663	951	NZ_MXWT01000006.1	SO30_RS04690	81490..82440	no
Havana-I	SO37_RS23675	group_18638	SRR1027788	PROKKA_01798		UDP-glucose 4-epimerase (EC 5.1.3.2)	- none -	18	18	18	0	59	2240	2199	97.39	100	0.23	1	0.37		Kedougou_42105_ERR1046138,Kedougou_42093_ERR1046148,Worthington_7877_ERR1046166,Idikan_8470_ERR1251806,Putten_27538_ERR160967,Durham_60738_ERR1840418,Durham_26535_ERR1840421,Ajiobo_8511_ERR2235597,Cubana_3721_SRR1035557,MississippiII_8103_SRR1106305,Kedougou_8187_SRR1106472,Cubana_8334_SRR1175774,Idikan_27003_SRR1363336,Cubana_27664_SRR1425289,Cubana_28262_SRR1514985,MississippiI_27754_SRR1593400…	1017	NZ_MYCO01000026.1	SO37_RS23675	1341..2360	yes
Litchfield	SO86_RS00060	group_5749	SRR1015726	PROKKA_01391		probable lipoprotein	- none -	18	18	15	3	14	2240	2244	99.38	83.33	0.52	0.83	0.64	Litchfield_27496_SRR1153384,Litchfield_28008_SRR1959250,Litchfield_8605_SRR3049119	Monschaui_8623_ERR2223846,Typhimurium_26937_ERR2226221,Enteritidis_26057_SRR1122703,Livingstone_27497_SRR1238787,Livingstone_8381_SRR1481673,Typhimurium_26003_SRR1645347,Telelkebir_26906_SRR1966500,Monschaui_26478_SRR1967010,Monschaui_26517_SRR1970153,Takoradi_34642_SRR3289844,Monschaui_60273_SRR5500929,Chester_3734_SRR5585337,Monschaui_60503_SRR5632803,Bareilly_60955_SRR6480939	495	NZ_MXQP01000001.1	SO86_RS00060	5624..6118	no
Hartford	SP13_RS00725	group_24038	SRR1030367	PROKKA_02861		hypothetical protein	- none -	27	27	27	0	2	2231	2256	99.91	100	0.93	1	0.96		Sandiego_47718_SRR5000181,Florida_26691_SRR5000185, Rissen-8	294	NZ_MYTY01000001.1_gene_145	SP13_RS00725	162832..163140	no
Havana-II	SP43_RS03980	group_24891	SRR1106378	PROKKA_02966		Phage protein	- none -	2	2	2	0	0	2256	2258	100	100	1	1	1			1110	NZ_MXXL01000001.1	SP43_RS03980	817453..818568	yes
Paratyphi B-I&II	SPAB_01124	group_9302	ERR029030	PROKKA_02695		COG0476: Dinucleotide-utilizing enzymes involved in molybdopterin and thiamine biosynthesis family 2	- none -	154	51	51	0	49	2207	2209	97.83	100	0.51	1	0.68	Paratyphi B_3821_ERR1755564,Paratyphi B_8293_SRR1060663,Paratyphi B_28568_SRR2088763	Uganda_8441_ERR161864,Stanley_28639_ERR161901,Stanley_26500_ERR1817221,Stanley_7831_ERR1865333,Stanley_3661_ERR230446,Wandsworth_26866_SRR1157600,Paratyphyi mono-_26726_SRR1177166,Abony_3794_SRR1203042,Uganda_8428_SRR1272485,Wandsworth_8073_SRR1272531,Stanley_28289_SRR1561693,Paratyphyi mono-_28297_SRR1566307,Paratyphyi mono-_28298_SRR1566364,Paratyphyi mono-_26914_SRR1635200,Stanley_7842_SRR1638…	1184	CP000886.1	SPAB_01124	1018841..1020025	yes
Paratyphi B-III	SPAB_01338	group_21029	ERR1755564	PROKKA_02996		hypothetical protein		2	2	2	0	0	2256	2258	100	100	1	1	1			309	CP000886.1_gene_1337	SPAB_01338	1161984..1162987	no
Paratyphi C	SPC_0871	group_12140	ERR016874	PROKKA_04180	integrase,portal,terminase,capsid,tail	hypothetical protein	- none -	20	19	19	0	1	2239	2257	99.96	100	0.95	1	0.97		Hvittingfoss_27492_SRR1522102	1782	CP000857.1	SPC_0871	918744..920525	yes
Thompson-I	STho1986_RS13230	group_17975	ERR028954	PROKKA_02229		hypothetical protein	- none -	23	23	23	0	34	2235	2224	98.49	100	0.4	1	0.57		Paratyphi BA_1415_ERR023403,Paratyphi BA_3796_ERR129865,Uganda_8441_ERR161864,Paratyphi BA_3792_ERR460149,Szentes_7967_SRR1015723,Paratyphi BA_26387_SRR1106443,Irumu_26778_SRR1212253,Uganda_8428_SRR1272485,Wandsworth_8073_SRR1272531,MississippiI_27754_SRR1593400,Paratyphi BA_3782_SRR1639014,MississippiI_27960_SRR1640528,Irumu_8043_SRR1643163,Irumu_8577_SRR1645070,MississippiI_41558_SRR1816510,Par…	1158	NZ_CP012514.1_gene_5430	STho1986_RS13230	2752806..2753963	yes
Typhimurium	STM4494	group_2541	DRR006255	PROKKA_04438		putative ABC-type sugar/spermidine/putrescine transport system ATPase component	- none -	505	214	214	0	133	2044	2125	94.11	100	0.62	1	0.77		Madelia_3729_ERR029001,Javiana_3747_ERR029039,Ohio_8301_ERR1069240,Cotham_8545_ERR161862,Derby_8006_ERR1714949,Livingstone_8609_ERR1714971,Agama_3694_ERR1737307,Stourbridge_48663_ERR1743709,Agama_3699_ERR1743728,Paratyphi B_3821_ERR1755564,Agama_8411_ERR1816697,Agama_60712_ERR1817526,Minnesota_8135_ERR1948282,Livingstone_26786_ERR2177147,Stanleyville_3845_ERR2197867,Vitkin_8664_ERR2210623,Poona_8…	1092	NC_003197.2_gene_9001	STM4494	4742189..4743287	yes
Reading-I	SX92_RS15785	group_19849	ERR160968	PROKKA_03408		Type I restriction-modification system, specificity subunit S (EC 3.1.21.3)	Restriction-Modification System; <br>Type I Restriction-Modification	5	5	5	0	0	2253	2258	100	100	1	1	1			1185	NZ_MYEP01000006.1	SX92_RS15785	57781..58965	no
Oslo-I	VW78_RS01820	group_18917	ERR1046245	PROKKA_03701		hypothetical protein	- none -	10	8	8	0	2	2250	2256	99.91	100	0.8	1	0.89		Bareilly_3715_ERR1046183,Bareilly_26427_SRR1966190	366	NZ_MZBS01000001.1_gene_364	VW78_RS01820	374347..374733	yes
Meleagridis	VW93_RS00810	group_24027	SRR1030364	PROKKA_03277		hypothetical protein	- none -	15	15	15	0	0	2243	2258	100	100	1	1	1			2961	NZ_MYYK01000001.1_gene_162	VW93_RS00810	168061..171021	no
Oslo-II	VX33_RS19450	group_37263	SRR4113425	PROKKA_02857	tail,plate,lysin,head,terminase,capsid,portal,integrase	hypothetical protein	- none -	1	1	1	0	0	2257	2258	100	100	1	1	1			276	NZ_MZBU01000020.1_gene_21	VX33_RS19450	17353..17628	no
Agbeni	VX54_RS15760	group_13016	SRR1643115	PROKKA_01878	integrase,transposase	hypothetical protein	- none -	10	10	10	0	25	2248	2233	98.89	100	0.29	1	0.45		Agama_3694_ERR1737307,Agama_3699_ERR1743728,Agama_8411_ERR1816697,Agama_60712_ERR1817526,Durham_60738_ERR1840418,Durham_26535_ERR1840421,Mississippi_8103_SRR1106305,Agama_7923_SRR1643059,Ajiobo_8510_SRR1643074,Agama_7977_SRR1643092,Durham_3632_SRR1643122,Agama_8069_SRR1645215,Ibadan_7872_SRR1753846,Kingston_8583_SRR1957828,Ibadan_27460_SRR1958240,Agama_27990_SRR1958615,Telelkebir_26906_SRR1966500…	1086	NZ_MZBQ01000019.1	VX54_RS15760	46388..47509	yes
Miami	VX94_RS01615	group_13336	ERR160992	PROKKA_01472		Anticodon nuclease	- none -	13	11	11	0	2	2247	2256	99.91	100	0.85	1	0.92			531	NZ_MZGC01000001.1	VX94_RS01615	302960-303490	yes
Rissen	VX96_RS00730	group_18772	ERR1046151	PROKKA_03652		hypothetical protein	- none -	8	8	8	0	0	2250	2258	100	100	1	1	1			801	NZ_MYYH01000001.1_gene_146	VX96_RS00730	pseudo=true	no
Telelkebir-II	VX97_RS17675	group_29402	SRR1753734	PROKKA_01621		hypothetical protein	- none -	3	3	3	0	0	2255	2258	100	100	1	1	1			1227	NZ_MZDK01000020.1	VX97_RS17675	53091..54317	yes
Kottbus	VY39_RS03970	group_9279	SRR1106392	PROKKA_02093		hypothetical protein	- none -	13	12	12	0	136	2246	2122	93.98	100	0.08	1	0.15		Bovismorbificans_3712_ERR017990,Bovismorbificans_1382_ERR017993,Bovismorbificans_8208_ERR1046211,Corvallis_8541_ERR1046223,Rubislaw_8336_ERR1046271,Eko_36830_ERR1363509,Reading_3828_ERR160968,Chester_3731_ERR161898,Kentucky_7835_ERR161899,Bovismorbificans_33216_ERR1714706,Bovismorbificans_48368_ERR1737319,Chester_8168_ERR1910831,Sandiego_3830_ERR2116799,Chester_3733_ERR2123624,Derby_60637_ERR2195…	468	NZ_MYZA01000002.1_gene_13	VY39_RS03970	10758..11225	no
Cubana	Y988_RS02330	group_24150	SRR1035557	PROKKA_04481		KilA N-terminal domain, N1R/P28 DNA binding	- none -	13	13	13	0	0	2245	2258	100	100	1	1	1			753	NZ_MXMN01000001.1_gene_466	Y988_RS02330	449817..450569	yes
Michigan	Z004_RS02550	group_24469	SRR1060704	PROKKA_02867		Exopolysaccharide production protein ExoZ	- none -	5	5	5	0	0	2253	2258	100	100	1	1	1			1044	NZ_MXNA01000002.1_gene_2	Z004_RS02550	232..1329	no
Uganda	Z843_RS08315	group_20061	ERR161864	PROKKA_04238		hypothetical protein	- none -	11	9	8	1	0	2249	2258	100	88.89	1	0.89	0.94	Uganda_26845_SRR3156223		606	NZ_MXEA01000003.1	Z843_RS08315	323033..323638	yes
Alachua	Z874_RS08740	group_23986	SRR1023857	PROKKA_03080		hypothetical protein	- none -	6	5	5	0	0	2253	2258	100	100	1	1	1			702	NZ_MXJE01000004.1_gene_186	Z874_RS08740	147106..147807	yes
Abaetetuba		group_14825	SRR1091075	PROKKA_01247		Putative deoxyribonuclease similar to YcfH, type 4	CBSS-159087.4.peg.2189; <br>YcfH	11	11	9	2	19	2247	2239	99.16	81.82	0.32	0.82	0.46	Abaetetuba_27812_SRR1212385,Abaetetuba_28339_SRR1918993	Newport_3615_ERR204061,Rubislaw_7971_SRR1016558,Rubislaw_7982_SRR1021899,Glostrup_26790_SRR1212338,Rubislaw_27645_SRR1556089,Rubislaw_26748_SRR1567196,Rubislaw_27509_SRR1973731,Rubislaw_28362_SRR2078883,Javiana_27777_SRR2915910,Rubislaw_28732_SRR2966838,Rubislaw_28599_SRR3038310,Rubislaw_33247_SRR3053555,Javiana_27850_SRR3340444,Glostrup_40432_SRR3713649,Glostrup_46588_SRR4429099,Javiana_27157_SR…	702			286588-287313	yes
Abaetetuba		group_10361	SRR1091075	PROKKA_01262		orf; Other or unknown (Phage or Prophage Related)	- none -	11	11	9	2	17	2247	2241	99.25	81.82	0.35	0.82	0.49	Abaetetuba_27812_SRR1212385,Abaetetuba_28339_SRR1918993	Rubislaw_7971_SRR1016558,Rubislaw_7982_SRR1021899,Glostrup_26790_SRR1212338,Rubislaw_27645_SRR1556089,Rubislaw_26748_SRR1567196,Rubislaw_27509_SRR1973731,Rubislaw_28362_SRR2078883,Javiana_27777_SRR2915910,Rubislaw_28732_SRR2966838,Rubislaw_28599_SRR3038310,Rubislaw_33247_SRR3053555,Javiana_27850_SRR3340444,Glostrup_40432_SRR3713649,Glostrup_46588_SRR4429099,Javiana_27157_SRR5201404,Rubislaw_45546…	1185			273253-274437	no
Abaetetuba		group_23830	SRR1091075	PROKKA_01250		Phage T7 exclusion protein	CBSS-159087.4.peg.2189	11	11	9	2	18	2247	2240	99.2	81.82	0.33	0.82	0.47	Abaetetuba_27812_SRR1212385,Abaetetuba_28339_SRR1918993	Rubislaw_7971_SRR1016558,Rubislaw_7982_SRR1021899,Glostrup_26790_SRR1212338,Rubislaw_27645_SRR1556089,Rubislaw_26748_SRR1567196,Rubislaw_27509_SRR1973731,Rubislaw_28362_SRR2078883,Rubislaw_27966_SRR2082946,Javiana_27777_SRR2915910,Rubislaw_28732_SRR2966838,Rubislaw_28599_SRR3038310,Rubislaw_33247_SRR3053555,Javiana_27850_SRR3340444,Glostrup_40432_SRR3713649,Glostrup_46588_SRR4429099,Javiana_27157…	1770			282727-284496	yes
Abaetetuba		group_8442	SRR1091075	PROKKA_01248		hypothetical protein	CBSS-159087.4.peg.2189	11	11	9	2	18	2247	2240	99.2	81.82	0.33	0.82	0.47	Abaetetuba_27812_SRR1212385,Abaetetuba_28339_SRR1918993	Rubislaw_7971_SRR1016558,Rubislaw_7982_SRR1021899,Glostrup_26790_SRR1212338,Rubislaw_27645_SRR1556089,Rubislaw_26748_SRR1567196,Rubislaw_27509_SRR1973731,Rubislaw_28362_SRR2078883,Rubislaw_27966_SRR2082946,Javiana_27777_SRR2915910,Rubislaw_28732_SRR2966838,Rubislaw_28599_SRR3038310,Rubislaw_33247_SRR3053555,Javiana_27850_SRR3340444,Glostrup_40432_SRR3713649,Glostrup_46588_SRR4429099,Javiana_27157…	1341			285251-286591	yes
Abony		group_8628	SRR1203042	PROKKA_02396		Type I restriction-modification system, DNA-methyltransferase subunit M (EC 2.1.1.72)	Restriction-Modification System; <br>Type I Restriction-Modification	7	7	7	0	0	2251	2258	100	100	1	1	1			543	NZ_CP007534.1_gene_3530	SEEA0014_RS08740	1829019..1830920	yes
Abony		group_25982	SRR1203042	PROKKA_02398		COG0488: ATPase components of ABC transporters with duplicated ATPase domains	- none -	7	7	7	0	0	2251	2258	100	100	1	1	1			1734	NZ_CP007534.1_gene_3532	SEEA0014_RS08745	1830917..1832650	yes
Adelaide		group_22014	ERR2223857	PROKKA_01613		hypothetical protein	- none -	7	6	6	0	0	2252	2258	100	100	1	1	1			372	MTGP01000006.1_gene_2825	BWP08_16150	1352807..1353178	yes
Agama		group_20590	ERR1737307	PROKKA_03183		Toll-Interleukin receptor protein	- none -	10	10	10	0	0	2248	2258	100	100	1	1	1			498			238607-239104	yes
Agama		group_20592	ERR1737307	PROKKA_03185		hypothetical protein	- none -	10	10	10	0	0	2248	2258	100	100	1	1	1			441			240573-241013	yes
Agama		group_20593	ERR1737307	PROKKA_03186		hypothetical protein	- none -	10	10	10	0	0	2248	2258	100	100	1	1	1			603			241126-241728	yes
Agama		group_20594	ERR1737307	PROKKA_03187		hypothetical protein	- none -	10	10	10	0	0	2248	2258	100	100	1	1	1			1146			241725-242912	yes
Agama		group_20595	ERR1737307	PROKKA_03189		hypothetical protein	- none -	10	10	10	0	0	2248	2258	100	100	1	1	1			666			244347-243682	yes
Agama		group_20596	ERR1737307	PROKKA_03190		hypothetical protein	- none -	10	10	10	0	0	2248	2258	100	100	1	1	1			492			244832-244341	yes
Agama		group_20597	ERR1737307	PROKKA_03191		hypothetical protein	- none -	10	10	10	0	0	2248	2258	100	100	1	1	1			1026			245889-244864	yes
Agama		group_20598	ERR1737307	PROKKA_03192		hypothetical protein	- none -	10	10	10	0	0	2248	2258	100	100	1	1	1			558			246436-245879	yes
Agama		group_20599	ERR1737307	PROKKA_03193		Thymidylate synthase (EC 2.1.1.45)	- none -	10	10	10	0	0	2248	2258	100	100	1	1	1			1086			247518-246433	yes
Agbeni		group_13689	SRR1643115	PROKKA_03566		Chaperone protein EcpD	The usher protein HtrE fimbrial cluster	10	10	10	0	26	2248	2232	98.85	100	0.28	1	0.44		Agama_3694_ERR1737307,Stourbridge_48663_ERR1743709,Agama_3699_ERR1743728,Agama_8411_ERR1816697,Agama_60712_ERR1817526,Durham_60738_ERR1840418,Durham_26535_ERR1840421,Ajiobo_8511_ERR2235597,Mississippi_8103_SRR1106305,Agama_7923_SRR1643059,Ajiobo_8510_SRR1643074,Agama_7977_SRR1643092,Durham_3632_SRR1643122,Agama_8069_SRR1645215,Ibadan_7872_SRR1753846,Kingston_8583_SRR1957828,Ibadan_27460_SRR195824…	726	NZ_MZBQ01000003.1	VX54_RS03425	73799..74533	yes
Agbeni		group_10207	SRR1643115	PROKKA_03568		Fimbrial protein YadM	The usher protein HtrE fimbrial cluster	10	10	10	0	26	2248	2232	98.85	100	0.28	1	0.44		Agama_3694_ERR1737307,Stourbridge_48663_ERR1743709,Agama_3699_ERR1743728,Agama_8411_ERR1816697,Agama_60712_ERR1817526,Durham_60738_ERR1840418,Durham_26535_ERR1840421,Ajiobo_8511_ERR2235597,Mississippi_8103_SRR1106305,Agama_7923_SRR1643059,Ajiobo_8510_SRR1643074,Agama_7977_SRR1643092,Durham_3632_SRR1643122,Agama_8069_SRR1645215,Ibadan_7872_SRR1753846,Kingston_8583_SRR1957828,Ibadan_27460_SRR195824…	573	NZ_MZBQ01000003.1	VX54_RS03435	77183..77755	yes
Agbeni		group_13691	SRR1643115	PROKKA_03570		Fimbrial protein YadK	The usher protein HtrE fimbrial cluster	10	10	10	0	26	2248	2232	98.85	100	0.28	1	0.44		Agama_3694_ERR1737307,Stourbridge_48663_ERR1743709,Agama_3699_ERR1743728,Agama_8411_ERR1816697,Agama_60712_ERR1817526,Durham_60738_ERR1840418,Durham_26535_ERR1840421,Mississippi_8103_SRR1106305,Agama_7923_SRR1643059,Agama_7977_SRR1643092,Durham_3632_SRR1643122,Agama_8069_SRR1645215,Ibadan_7872_SRR1753846,Kingston_8583_SRR1957828,Ibadan_27460_SRR1958240,Agama_27990_SRR1958615,Telelkebir_26906_SRR1…	576	NZ_MZBQ01000003.1	VX54_RS03445	78369..78944	yes
Agbeni		group_13017	SRR1643115	PROKKA_01880		hypothetical protein	- none -	10	10	10	0	26	2248	2232	98.85	100	0.28	1	0.44		Agama_3694_ERR1737307,Stourbridge_48663_ERR1743709,Agama_3699_ERR1743728,Agama_8411_ERR1816697,Agama_60712_ERR1817526,Durham_60738_ERR1840418,Durham_26535_ERR1840421,Ajiobo_8511_ERR2235597,Mississippi_8103_SRR1106305,Agama_7923_SRR1643059,Ajiobo_8510_SRR1643074,Agama_7977_SRR1643092,Durham_3632_SRR1643122,Agama_8069_SRR1645215,Ibadan_7872_SRR1753846,Kingston_8583_SRR1957828,Ibadan_27460_SRR195824…	843	NZ_MZBQ01000019.1	VX54_RS15750	43756..44598	yes
Agbeni		group_4952	SRR1643115	PROKKA_03564		Fimbrial protein YadN	The usher protein HtrE fimbrial cluster	10	10	10	0	34	2248	2224	98.49	100	0.23	1	0.37		Mbandaka_3668_ERR1069242,Mbandaka_27030_ERR1715023,Mbandaka_28514_ERR1715215,Mbandaka_48366_ERR1737338,Mbandaka_60181_ERR1810359,Mbandaka_8272_SRR1068334,Kottbus_27968_SRR1106392,Mbandaka_41105_SRR1106457,Mbandaka_27935_SRR1566182,Mbandaka_8250_SRR1638895,Kottbus_8590_SRR1645284,Mbandaka_27532_SRR1805606,Mbandaka_26817_SRR1840623,Kottbus_26690_SRR1957943,Mbandaka_27956_SRR1958160,Mbandaka_27891_S…	585	NZ_MZBQ01000003.1	VX54_RS03415	72090..72674	yes
Agbeni		group_6712	SRR1643115	PROKKA_03571		Fimbrial protein YadC	The usher protein HtrE fimbrial cluster	10	10	10	0	34	2248	2224	98.49	100	0.23	1	0.37		Mbandaka_3668_ERR1069242,Mbandaka_27030_ERR1715023,Mbandaka_28514_ERR1715215,Mbandaka_48366_ERR1737338,Mbandaka_60181_ERR1810359,Mbandaka_8272_SRR1068334,Kottbus_27968_SRR1106392,Mbandaka_41105_SRR1106457,Mbandaka_27935_SRR1566182,Mbandaka_8250_SRR1638895,Kottbus_8590_SRR1645284,Mbandaka_27532_SRR1805606,Mbandaka_26817_SRR1840623,Kottbus_26690_SRR1957943,Mbandaka_27956_SRR1958160,Mbandaka_27891_S…	1140	NZ_MZBQ01000003.1	VX54_RS03450	78964..80232	yes
Agbeni		group_6534	SRR1643115	PROKKA_01879		hypothetical protein	- none -	10	10	10	0	34	2248	2224	98.49	100	0.23	1	0.37		Mbandaka_3668_ERR1069242,Mbandaka_27030_ERR1715023,Mbandaka_28514_ERR1715215,Mbandaka_48366_ERR1737338,Mbandaka_60181_ERR1810359,Mbandaka_8272_SRR1068334,Kottbus_27968_SRR1106392,Mbandaka_41105_SRR1106457,Mbandaka_27935_SRR1566182,Mbandaka_8250_SRR1638895,Kottbus_8590_SRR1645284,Mbandaka_27532_SRR1805606,Mbandaka_26817_SRR1840623,Kottbus_26690_SRR1957943,Mbandaka_27956_SRR1958160,Mbandaka_27891_S…	1701	NZ_MZBQ01000019.1	VX54_RS15755	44610..46310	yes
Agbeni		group_3415	SRR1643115	PROKKA_01877		hypothetical protein	- none -	10	10	10	0	33	2248	2225	98.54	100	0.23	1	0.37		Mbandaka_3668_ERR1069242,Mbandaka_27030_ERR1715023,Mbandaka_28514_ERR1715215,Mbandaka_48366_ERR1737338,Mbandaka_60181_ERR1810359,Mbandaka_8272_SRR1068334,Kottbus_27968_SRR1106392,Mbandaka_41105_SRR1106457,Mbandaka_27935_SRR1566182,Mbandaka_8250_SRR1638895,Kottbus_8590_SRR1645284,Mbandaka_27532_SRR1805606,Mbandaka_26817_SRR1840623,Kottbus_26690_SRR1957943,Mbandaka_27956_SRR1958160,Mbandaka_27891_S…	1413	NZ_MZBQ01000019.1	VX54_RS15765	47586..48998	yes
Agona		group_9963	ERR1334357	PROKKA_01808	integrase,head,tail,transposase	Conserved protein	- none -	38	38	38	0	0	2220	2258	100	100	1	1	1			2013	NC_011149.1_gene_9490	SEAG_RS22900	4685809..4687821	yes
Agona		group_9962	ERR1334357	PROKKA_01807	integrase,head,tail,transposase	Conserved protein	- none -	38	38	38	0	0	2220	2258	100	100	1	1	1			1389	NC_011149.1_gene_9492	SEAG_RS22905	4687821..4689209	yes
Agona		group_19686	ERR1334357	PROKKA_04036		hypothetical protein	- none -	38	38	38	0	0	2220	2258	100	100	1	1	1			795	NC_011149.1_gene_4147	SEAG_RS10170	2019524..2020318	yes
Agona		group_19685	ERR1334357	PROKKA_04035		TPR domain protein, putative component of TonB system	- none -	38	38	38	0	0	2220	2258	100	100	1	1	1			1962	NC_011149.1_gene_4149	SEAG_RS10175	2020531..2022492	yes
Agona		group_19670	ERR1334357	PROKKA_00243		hypothetical protein	- none -	38	38	38	0	0	2220	2258	100	100	1	1	1			405	NC_011149.1_gene_8773	SEAG_RS21150	4330539..4330943	no
Alachua		group_23987	SRR1023857	PROKKA_03081		hypothetical protein	- none -	6	5	5	0	0	2253	2258	100	100	1	1	1			4371	NZ_MXJE01000004.1_gene_185	Z874_RS08735	142680..147050	yes
Albany		group_18583	ERR1046135	PROKKA_00890	transposase,head	Appr-1-p processing domain protein	- none -	8	6	6	0	0	2252	2258	100	100	1	1	1			1053	NZ_CP019177.1_gene_7329	SEEA1960_RS18260	3595375..3596427	yes
Albany		group_18582	ERR1046135	PROKKA_00889	transposase,head	Sll8002 protein	- none -	8	6	6	0	0	2252	2258	100	100	1	1	1			648	NZ_CP019177.1_gene_7331	SEEA1960_RS18265	3596441..3597088	yes
Albany		group_18581	ERR1046135	PROKKA_00877	transposase,head	hypothetical protein	- none -	8	6	6	0	0	2252	2258	100	100	1	1	1			1119	NZ_CP019177.1_gene_7357	SEEA1960_RS18330	3604005..3605123	yes
Albany		group_18579	ERR1046135	PROKKA_00872		hypothetical protein	- none -	8	6	6	0	0	2252	2258	100	100	1	1	1			621	NZ_CP019177.1_gene_7367	SEEA1960_RS18355	3612231..3612851	yes
Albany		group_12654	ERR1046135	PROKKA_00871		Hyphotheical protein	- none -	8	6	6	0	0	2252	2258	100	100	1	1	1			1416	NZ_CP019177.1_gene_7369	SEEA1960_RS18360	3613104..3614519	yes
Albany		group_18578	ERR1046135	PROKKA_00870		hypothetical protein	- none -	8	6	6	0	0	2252	2258	100	100	1	1	1			237	NZ_CP019177.1_gene_7371	SEEA1960_RS18365	3614656..3614892	yes
Albany		group_18577	ERR1046135	PROKKA_00869		hypothetical protein	- none -	8	6	6	0	0	2252	2258	100	100	1	1	1			1104	NZ_CP019177.1_gene_7373	SEEA1960_RS18370	3615260..3616363	yes
Bareilly-I		group_7809	ERR1046183	PROKKA_04101		hypothetical protein	- none -	52	11	11	0	29	2247	2229	98.72	100	0.28	1	0.44		Brunei_42098_ERR1046243,Brunei_26097_SRR1055760,Brunei_28252_SRR1300552,Brunei_8452_SRR1300720,Brunei_27713_SRR1481656,Brunei_26708_SRR1560604,Brunei_28285_SRR1560609,Brunei_26998_SRR1615979,Brunei_28236_SRR1633848,Brunei_28106_SRR1636910,Brunei_26917_SRR1658093,Brunei_27806_SRR1745590,Brunei_26092_SRR1777991,Brunei_28207_SRR1805599,Brunei_28402_SRR1917481,Brunei_28631_SRR1996211,Brunei_26887_SRR…	1557	CP006053.1_gene_1797	SEEB0189_009415	1925283..1926395	yes
Bispebjerg		group_22939	ERR314354	PROKKA_03246		hypothetical protein	- none -	7	7	7	0	0	2251	2258	100	100	1	1	1			858			237381-238238	yes
Braenderup		group_12759	ERR1046147	PROKKA_03223		hypothetical protein	- none -	43	21	21	0	4	2237	2254	99.82	100	0.84	1	0.91		Oranienburg_8348_SRR1958455,Saintpaul_28609_SRR1973689,Kottbus_28513_SRR3049668,Kottbus_60030_SRR4733940	1488	NZ_CP022490.1_gene_8939	CHC44_RS22290	4376825..4378312	yes
Brandenburg		group_12437	ERR029021	PROKKA_01726		Retron-type RNA-directed DNA polymerase (EC 2.7.7.49)	Group II intron-associated genes	12	12	12	0	6	2246	2252	99.73	100	0.67	1	0.8		Sandiego_26070_SRR1068331,Sandiego_27771_SRR1212352,Sandiego_8407_SRR1960188,Sandiego_3829_SRR3732289,Sandiego_35352_SRR5170261,Sandiego_28618_SRR5489031	981	NZ_LHMR01000034.1	AEW78_RS22375	72848..73741	yes
Brandenburg		group_18187	ERR029021	PROKKA_01736		hypothetical protein	- none -	12	12	12	0	6	2246	2252	99.73	100	0.67	1	0.8		Sandiego_26070_SRR1068331,Sandiego_27771_SRR1212352,Sandiego_8407_SRR1960188,Sandiego_3829_SRR3732289,Sandiego_35352_SRR5170261,Sandiego_28618_SRR5489031	345	NZ_LHMR01000034.1	AEW78_RS22325	61069..61413	yes
Brandenburg		group_6348	ERR029021	PROKKA_01734		hypothetical protein	- none -	12	12	12	0	6	2246	2252	99.73	100	0.67	1	0.8		Sandiego_26070_SRR1068331,Sandiego_27771_SRR1212352,Sandiego_8407_SRR1960188,Sandiego_3829_SRR3732289,Sandiego_35352_SRR5170261,Sandiego_28618_SRR5489031	1143	NZ_LHMR01000034.1	AEW78_RS22335	63606..64692	yes
Brandenburg		group_12438	ERR029021	PROKKA_01727		hypothetical protein	- none -	12	12	12	0	6	2246	2252	99.73	100	0.67	1	0.8		Sandiego_26070_SRR1068331,Sandiego_27771_SRR1212352,,Sandiego_8407_SRR1960188,,Sandiego_3829_SRR3732289,Sandiego_35352_SRR5170261,Sandiego_28618_SRR5489031,,	879	NZ_LHMR01000034.1	AEW78_RS22370	71593..72471	yes
Brunei		group_9748	ERR1046243	PROKKA_01648		Plasmid-related protein	- none -	29	29	29	0	0	2229	2258	100	100	1	1	1			2004			539648-537645	yes
Brunei		group_19037	ERR1046243	PROKKA_01649		hypothetical protein	- none -	29	29	29	0	0	2229	2258	100	100	1	1	1			411			540106-539645	yes
Cerro-I		group_18792	ERR1046155	PROKKA_03694		hypothetical protein	- none -	40	35	35	0	0	2223	2258	100	100	1	1	1			150	NZ_CP008925.1_gene_2256	GW13_RS05680	1030142..1030356	yes
Cerro-I		group_6482	ERR1046155	PROKKA_03687		hypothetical protein	- none -	40	35	35	0	0	2223	2258	100	100	1	1	1			876	NZ_CP008925.1_gene_2272	GW13_RS05715	1041249..1042124	yes
Cerro-I		group_18791	ERR1046155	PROKKA_03690		ATPas	- none -	40	35	35	0	0	2223	2258	100	100	1	1	1			4857	NZ_CP008925.1_gene_2264	GW13_RS05695	1033359..1038215	yes
Chester		group_9700	ERR161898	PROKKA_03188		Type I restriction-modification system, restriction subunit R (EC 3.1.21.3)	- none -	14	15	15	0	58	2243	2200	97.43	100	0.21	1	0.35		Reading_3828_ERR160968,Kentucky_7835_ERR161899,Brandenburg_3726_ERR1737315,Brandenburg_60911_ERR1816623,Sandiego_3830_ERR2116799,Havana_26799_SRR1048633,Havana_26821_SRR1067658,Sandiego_26070_SRR1068331,Teko_26731_SRR1107465,Matopeni_26710_SRR1164591,Teko_26071_SRR1212270,Sandiego_27771_SRR1212352,Matopeni_26819_SRR1220772,Havana_8161_SRR1503327,Brandenburg_27498_SRR1525263,Reading_28224_SRR15988…	3390	NZ_CP019178.1_gene_8142	SEECH997_RS20290	3985451..3988864	yes
Corvallis		group_18993	ERR1046223	PROKKA_03152		Type I restriction-modification system, specificity subunit S (EC 3.1.21.3)	Restriction-Modification System; <br>Type I Restriction-Modification	7	6	6	0	0	2252	2258	100	100	1	1	1			1323	NZ_CP027677.1_gene_2392	C7D56_RS05980	1175334..1176698	no
Cotham		group_13414	ERR161862	PROKKA_00343		regulatory protein	- none -	5	5	5	0	1	2253	2257	99.96	100	0.83	1	0.91		Pomona_27491_SRR1300718	261			2735-2475	yes
Cubana		group_14966	SRR1035557	PROKKA_04480		DNA mismatch repair protein MutL	- none -	13	13	13	0	0	2245	2258	100	100	1	1	1			1992	NZ_MXMN01000001.1_gene_467	Y988_RS02335	450654..452645	yes
Derby-III		group_21851	ERR2195737	PROKKA_04298		hypothetical protein	- none -	2	2	2	0	0	2256	2258	100	100	1	1	1			942	NZ_PCKF01000003.1	CQY92_RS00090	8931..9872	yes
Derby-III		group_21850	ERR2195737	PROKKA_04297		hypothetical protein	- none -	2	2	2	0	0	2256	2258	100	100	1	1	1			1833	NZ_PCKF01000003.1	CQY92_RS00095	9878..11710	yes
Derby-III		group_21852	ERR2195737	PROKKA_04299		Endonuclease	- none -	2	2	2	0	0	2256	2258	100	100	1	1	1			2769	NZ_PCKF01000003.1	CQY92_RS00085	6151..8934	yes
Dublin		group_17739	ERR015586	PROKKA_01428	tail,plate,lysis,head,terminase,capsid,integrase,transposase	hypothetical protein	- none -	36	36	36	0	1	2222	2257	99.96	100	0.97	1	0.98		Muenster_26120_SRR1635117	1161	NC_011205.1_gene_6064	SED_RS14870	2945199..2946359	yes
Durham		group_21404	ERR1840418	PROKKA_03118		Similarity	- none -	12	8	8	0	6	2250	2252	99.73	100	0.57	1	0.73		Mississippi_8103_SRR1106305,Mississippi_27177_SRR1970079,Telelkebir_39432_SRR3713593,Telelkebir_37844_SRR5132361,Telelkebir_60385_SRR5584677,Mississippi_60890_SRR5820842	396			853..458	yes
Eastbourne		group_10966	SRR1105674	PROKKA_04676		Periplasmic fimbrial chaperone protein	Periplasmic Stress	6	5	5	0	0	2253	2258	100	100	1	1	1			609			33039-33647	yes
Eastbourne		group_24774	SRR1105674	PROKKA_04643		FKBP-type peptidyl-prolyl cis-trans isomerase FkpA precursor (EC 5.2.1.8)	Peptidyl-prolyl cis-trans isomerase	6	5	5	0	0	2253	2258	100	100	1	1	1			1281			6593..7873	yes
Eastbourne		group_24804	SRR1105674	PROKKA_04721		Retron-type RNA-directed DNA polymerase (EC 2.7.7.49)	Group II intron-associated genes	6	5	5	0	0	2253	2258	100	100	1	1	1			222			83703..83924	yes
Eastbourne		group_24785	SRR1105674	PROKKA_04668		Right origin-binding protein	Commensurate regulon activation	6	5	5	0	0	2253	2258	100	100	1	1	1			870			25569..24700	yes
Eastbourne		group_24784	SRR1105674	PROKKA_04667		type 1 fimbriae regulatory protein FimB	- none -	6	5	5	0	0	2253	2258	100	100	1	1	1			558			24171..24728	yes
Eastbourne		group_24786	SRR1105674	PROKKA_04669		type 1 fimbriae regulatory protein FimB	- none -	6	5	5	0	0	2253	2258	100	100	1	1	1			624			25789..26412	yes
Eastbourne		group_15236	SRR1105674	PROKKA_04691		hypothetical protein	- none -	6	5	5	0	0	2253	2258	100	100	1	1	1			702			47901..47200	yes
Eastbourne		group_24773	SRR1105674	PROKKA_04641		hypothetical protein	- none -	6	5	5	0	0	2253	2258	100	100	1	1	1			450			5596..6045	yes
Eastbourne		group_24776	SRR1105674	PROKKA_04647		hypothetical protein	- none -	6	5	5	0	0	2253	2258	100	100	1	1	1			384			9283..9666	yes
Eastbourne		group_24777	SRR1105674	PROKKA_04648		hypothetical protein	- none -	6	5	5	0	0	2253	2258	100	100	1	1	1			279			9663..9941	yes
Eastbourne		group_24780	SRR1105674	PROKKA_04651		hypothetical protein	- none -	6	5	5	0	0	2253	2258	100	100	1	1	1			516			10786..11301	yes
Eastbourne		group_24789	SRR1105674	PROKKA_04674		hypothetical protein	- none -	6	5	5	0	0	2253	2258	100	100	1	1	1			501			30828..31328	yes
Eastbourne		group_24793	SRR1105674	PROKKA_04682		hypothetical protein	- none -	6	5	5	0	0	2253	2258	100	100	1	1	1			516			38405..38920	yes
Eastbourne		group_24798	SRR1105674	PROKKA_04705		hypothetical protein	- none -	6	5	5	0	0	2253	2258	100	100	1	1	1			321			66398..66718	yes
Eastbourne		group_15227	SRR1105674	PROKKA_04642		hypothetical protein	- none -	6	5	5	0	0	2253	2258	100	100	1	1	1			543			6038..6580	yes
Eastbourne		group_15229	SRR1105674	PROKKA_04646		hypothetical protein	- none -	6	5	5	0	0	2253	2258	100	100	1	1	1			477			8776..9252	yes
Eastbourne		group_15230	SRR1105674	PROKKA_04653		hypothetical protein	- none -	6	5	5	0	0	2253	2258	100	100	1	1	1			987			12448..13434	yes
Eastbourne		group_15232	SRR1105674	PROKKA_04659		hypothetical protein	- none -	6	5	5	0	0	2253	2258	100	100	1	1	1			201			17064..17264	yes
Eastbourne		group_24775	SRR1105674	PROKKA_04644		hypothetical protein	- none -	6	5	5	0	0	2253	2258	100	100	1	1	1			543			7870..8412	yes
Eastbourne		group_24779	SRR1105674	PROKKA_04650		hypothetical protein	- none -	6	5	5	0	0	2253	2258	100	100	1	1	1			603			10109..10711	yes
Eastbourne		group_24787	SRR1105674	PROKKA_04671		hypothetical protein	- none -	6	5	5	0	0	2253	2258	100	100	1	1	1			1011			28758..29768	yes
Eastbourne		group_24790	SRR1105674	PROKKA_04675		hypothetical protein	- none -	6	5	5	0	0	2253	2258	100	100	1	1	1			246			31778..32023	yes
Eastbourne		group_24792	SRR1105674	PROKKA_04681		hypothetical protein	- none -	6	5	5	0	0	2253	2258	100	100	1	1	1			234			37746..37979	yes
Eastbourne		group_24794	SRR1105674	PROKKA_04685		hypothetical protein	- none -	6	5	5	0	0	2253	2258	100	100	1	1	1			933			43334..42402	yes
Eastbourne		group_24796	SRR1105674	PROKKA_04694		hypothetical protein	- none -	6	5	5	0	0	2253	2258	100	100	1	1	1			486			49394..48909	yes
Eastbourne		group_24797	SRR1105674	PROKKA_04704		hypothetical protein	- none -	6	5	5	0	0	2253	2258	100	100	1	1	1			897			65487..66383	yes
Eastbourne		group_24800	SRR1105674	PROKKA_04712		hypothetical protein	- none -	6	5	5	0	0	2253	2258	100	100	1	1	1			237			75317..75553	yes
Eastbourne		group_24801	SRR1105674	PROKKA_04713		hypothetical protein	- none -	6	5	5	0	0	2253	2258	100	100	1	1	1			330			75522..75851	yes
Eastbourne		group_24802	SRR1105674	PROKKA_04716		hypothetical protein	- none -	6	5	5	0	0	2253	2258	100	100	1	1	1			456			78546..78091	yes
Eastbourne		group_24803	SRR1105674	PROKKA_04717		hypothetical protein	- none -	6	5	5	0	0	2253	2258	100	100	1	1	1			402			79336..78935	yes
Eastbourne		group_24807	SRR1105674	PROKKA_04773		hypothetical protein	- none -	6	5	5	0	0	2253	2258	100	100	1	1	1			504			123425..123928	no
Eastbourne		group_8550	SRR1105674	PROKKA_04696		Large exoproteins involved in heme utilization or adhesion	- none -	6	5	5	0	0	2253	2258	100	100	1	1	1			5715	NZ_MYZS01000009.1	VW61_RS16115	57237..51523	yes
Eastbourne		group_24791	SRR1105674	PROKKA_04678		Outer membrane usher protein fimD precursor	- none -	6	5	5	0	0	2253	2258	100	100	1	1	1			1656			34643..36298	yes
Eastbourne		group_24795	SRR1105674	PROKKA_04686		Transposase	- none -	6	5	5	0	0	2253	2258	100	100	1	1	1			366			43743..44108	yes
Eastbourne		group_24799	SRR1105674	PROKKA_04708		Stress responsive alpha-beta barrel domain protein Dabb	- none -	6	5	5	0	0	2253	2258	100	100	1	1	1			306			71117..70812	yes
Eastbourne		group_10965	SRR1105674	PROKKA_04670		surface protein	- none -	6	5	5	0	0	2253	2258	100	100	1	1	1			1407			27106..28512	yes
Eastbourne		group_15226	SRR1105674	PROKKA_04638		MrfB	- none -	6	5	5	0	0	2253	2258	100	100	1	1	1			546			1600..2145	yes
Eastbourne		group_24772	SRR1105674	PROKKA_04636		Orf10	- none -	6	5	5	0	0	2253	2258	100	100	1	1	1			534			397..930	yes
Eastbourne		group_24770	SRR1105674	PROKKA_03498		Phage protein	- none -	6	5	5	0	0	2253	2258	100	100	1	1	1			234			235465..235232	no
Enteritidis-clade B		group_4161	ERR024419	PROKKA_03700	lysin,integrase	Putative phage-encoded exodeoxyribonuclese VIII	- none -	330	140	137	3	5	2118	2253	99.78	97.86	0.96	0.98	0.97	Enteritidis_3839_ERR314336,Enteritidis_7801_ERR424894,Enteritidis_3942_ERR1759025	Bovismorbificans_1382_ERR017993,Miami_28656_ERR160992,Give_28172_SRR1745563,Bovismorbificans_35058_SRR3321862,Chester_47786_SRR4896355	618	AM933172.1_gene_2879	SEN1379	1469680..1470303	yes
Enteritidis-clade B		group_6272	ERR024419	PROKKA_03701	lysin,integrase	Predicted phage protein with unknown function	- none -	330	140	137	3	5	2118	2253	99.78	97.86	0.96	0.98	0.97	Enteritidis_3839_ERR314336,Enteritidis_7801_ERR424894,Enteritidis_3942_ERR1759025	Bovismorbificans_1382_ERR017993,Miami_28656_ERR160992,Bovismorbificans_35058_SRR3321862,Chester_47786_SRR4896355,Montevideo_27616_SRR5209200	318	AM933172.1_gene_2881	SEN1380	1470325..1470642	yes
Enteritidis-clade B		group_18053	SRR5189038	PROKKA_03703	lysin,integrase	Putative membrane protein related to phage superinfection exclusion proteins	- none -	330	140	137	3	3	2118	2255	99.87	97.86	0.98	0.98	0.98	Enteritidis_3839_ERR314336,Enteritidis_7801_ERR424894,Enteritidis_3942_ERR1759025	Give_39343_SRR3642935,Chester_47786_SRR4896355,Montevideo_27616_SRR5209200	333	AM933172.1_gene_2886	SEN1382	1471371..1471907	yes
Enteritidis-clade B		group_18055	ERR024419	PROKKA_03706	lysin,integrase	Putative DNA binding protein belonging to the xenobiotic response elements (XRE) family of transcriptional regulators	- none -	330	140	137	3	4	2118	2254	99.82	97.86	0.97	0.98	0.97	Enteritidis_3839_ERR314336,Enteritidis_7801_ERR424894,Enteritidis_3942_ERR1759025	Give_28172_SRR1745563,Give_39343_SRR3642935,Chester_47786_SRR4896355,Montevideo_27616_SRR5209200	468	AM933172.1_gene_2889	SEN1383	1472555..1473022	yes
Florida		group_5453	SRR1201328	PROKKA_04183		Prophage Lp2 protein 6	- none -	11	11	11	0	21	2247	2237	99.07	100	0.34	1	0.51		Infantis_3675_DRR021403,Infantis_28030_DRR022775,Madelia_3729_ERR029001,Berta_3811_ERR038655,Poona_7997_ERR1556131,Infantis_47838_ERR1714918,Teko_26731_SRR1107465,Madelia_28033_SRR1548430,Madelia_28048_SRR1582141,Teko_28447_SRR1965731,Teko_28143_SRR1968490,Infantis_26491_SRR2485286,Teko_26816_SRR2728270,Madelia_27453_SRR2911800,Madelia_28054_SRR2962332,Infantis_42128_SRR3995466,Infantis_33175_SRR…	1086			92084..93169	no
Florida		group_7714	SRR1201328	PROKKA_03798		Mobile element protein	- none -	11	11	11	0	9	2247	2249	99.6	100	0.55	1	0.71		Madelia_3729_ERR029001,Berta_3811_ERR038655,Teko_26731_SRR1107465,Madelia_28033_SRR1548430,Madelia_28048_SRR1582141,Teko_28447_SRR1965731,Teko_28143_SRR1968490,Madelia_27453_SRR2911800,Madelia_46970_SRR6116286	309			233106..233414	no
Florida		group_6140	SRR1201328	PROKKA_01361		Transposase	- none -	11	11	11	0	11	2247	2247	99.51	100	0.5	1	0.67		Madelia_3729_ERR029001,Berta_3811_ERR038655,Teko_26731_SRR1107465,Madelia_28033_SRR1548430,Madelia_28048_SRR1582141,Teko_28447_SRR1965731,Teko_28143_SRR1968490,Teko_26816_SRR2728270,Madelia_27453_SRR2911800,Madelia_28054_SRR2962332,Madelia_46970_SRR6116286	270			254723..254992	yes
Florida		group_7598	SRR1201328	PROKKA_01362		Membrane protein involved in the export of O-antigen, teichoic acid lipoteichoic acids	- none -	11	11	11	0	21	2247	2237	99.07	100	0.34	1	0.51		Typhimurium_42254_ERR1040564,Gaminara_7985_SRR1048251,Teko_26731_SRR1107465,Madelia_28033_SRR1548430,Madelia_28048_SRR1582141,Havana_8095_SRR1665134,Abaetetuba_26934_SRR1745552,Abaetetuba_28339_SRR1918993,Teko_28447_SRR1965731,Teko_28143_SRR1968490,Gaminara_27996_SRR2078901,Teko_26816_SRR2728270,Madelia_27453_SRR2911800,Madelia_28054_SRR2962332,Pomona_33201_SRR3048697,Rubislaw_33247_SRR3053555,Gi…	1254			255023..256276	yes
Florida		group_7600	SRR1201328	PROKKA_01366		Glycosyltransferase (EC 2.4.1.-)	- none -	11	11	11	0	29	2247	2229	98.72	100	0.28	1	0.44		Berta_3811_ERR038655,Senftenberg_28335_ERR1046230,Senftenberg_7973_ERR1251729,Senftenberg_47886_ERR1714958,Senftenberg_47888_ERR1714994,Senftenberg_47889_ERR1715016,Senftenberg_26104_ERR2223880,Senftenberg_3873_ERR235275,Alachua_7959_SRR1023857,Alachua_41630_SRR1060694,Senftenberg_26060_SRR1248935,Senftenberg_27657_SRR1269361,Alachua_28281_SRR1560592,Senftenberg_8117_SRR1584386,Senftenberg_27865_…	483			260621..261103	yes
Gaminara		group_19308	ERR702914	PROKKA_00736		GDP-mannose mannosyl hydrolase (EC 3.6.1.-)	- none -	35	35	35	0	23	2223	2235	98.98	100	0.6	1	0.75		Hvittingfoss_8451_SRR1027786,Hvittingfoss_8009_SRR1033484,Wandsworth_26866_SRR1157600,Wandsworth_8073_SRR1272531,Hvittingfoss_27492_SRR1522102,Hvittingfoss_3746_SRR1604907,Wandsworth_27499_SRR1612348,Hvittingfoss_8214_SRR1646276,Hvittingfoss_8098_SRR1646366,Hvittingfoss_26923_SRR1646553,Hvittingfoss_40509_SRR1753687,Hvittingfoss_28534_SRR1968715,Wandsworth_28563_SRR2102516,Wandsworth_27449_SRR291…	447	NZ_CP024165.1_gene_3695	CS348_RS09255	1850308..1850754	yes
Gaminara		group_19309	ERR702914	PROKKA_00737		Mannose-1-phosphate guanylyltransferase (GDP) (EC 2.7.7.22)	- none -	35	35	35	0	23	2223	2235	98.98	100	0.6	1	0.75		Hvittingfoss_8451_SRR1027786,Hvittingfoss_8009_SRR1033484,Wandsworth_26866_SRR1157600,Wandsworth_8073_SRR1272531,Hvittingfoss_27492_SRR1522102,Hvittingfoss_3746_SRR1604907,Wandsworth_27499_SRR1612348,Hvittingfoss_8214_SRR1646276,Hvittingfoss_8098_SRR1646366,Hvittingfoss_26923_SRR1646553,Hvittingfoss_40509_SRR1753687,Hvittingfoss_28534_SRR1968715,Wandsworth_28563_SRR2102516,Wandsworth_27449_SRR291…	1368	NZ_CP024165.1_gene_3697	CS348_RS09260	1850773..1852158	yes
Give-I&II		group_1938	SRR3934269	PROKKA_04140		O-actetyl transferase related protein	- none -	26	25	25	0	122	2233	2136	94.6	100	0.17	1	0.29		Muenster_3730_ERR029009,Anatum_42099_ERR1046180,LondonI_8063_ERR1046182,Anatum_8413_ERR1046216,Give_8165_ERR1046219,Weltevreden_3833_ERR1046286,Weltevreden_42114_ERR1046289,Uganda_8441_ERR161864,Orion_8019_ERR1714962,Anatum_3700_ERR1714991,LondonII_3808_ERR230387,Weltevreden_3849_ERR294811,Give_26754_ERR304854,Weltevreden_8026_ERR387734,Weltevreden_26850_ERR495229,Weltevreden_26838_ERR495269,Welt…	1107	NZ_LS483463.1_gene_3481	DQN85_RS09015	1802920..1804026	yes
Give-I&II		group_4205	SRR3934269	PROKKA_04133		hypothetical protein	- none -	26	25	25	0	156	2233	2102	93.09	100	0.14	1	0.25		Muenster_3730_ERR029009,Anatum_42099_ERR1046180,LondonI_8063_ERR1046182,Anatum_8413_ERR1046216,Give_8165_ERR1046219,Senftenberg A_28335_ERR1046230,Weltevreden_3833_ERR1046286,Weltevreden_42114_ERR1046289,Senftenberg A_7973_ERR1251729,Uganda_8441_ERR161864,Senftenberg A_47886_ERR1714958,Orion_8019_ERR1714962,Anatum_3700_ERR1714991,Senftenberg A_47888_ERR1714994,Senftenberg A_47889_ERR1715016,Senft…	1539	NZ_LS483463.1_gene_3467	DQN85_RS08980	1793449..1794987	yes
Give-I&II		group_5053	SRR3934269	PROKKA_04134		hypothetical protein	- none -	26	25	25	0	156	2233	2102	93.09	100	0.14	1	0.25		Muenster_3730_ERR029009,Anatum_42099_ERR1046180,LondonI_8063_ERR1046182,Anatum_8413_ERR1046216,Give_8165_ERR1046219,Senftenberg A_28335_ERR1046230,Weltevreden_3833_ERR1046286,Weltevreden_42114_ERR1046289,Senftenberg A_7973_ERR1251729,Uganda_8441_ERR161864,Senftenberg A_47886_ERR1714958,Orion_8019_ERR1714962,Anatum_3700_ERR1714991,Senftenberg A_47888_ERR1714994,Senftenberg A_47889_ERR1715016,Senft…	1179	NZ_LS483463.1_gene_3468	DQN85_RS08985	1795164..1796354	yes
Glostrup		group_3409	SRR1212338	PROKKA_02821		RelB/StbD replicon stabilization protein (antitoxin to RelE/StbE)	Toxin-antitoxin replicon stabilization systems	7	6	5	1	56	2252	2202	97.52	83.33	0.08	0.83	0.15	Glostrup_42240_SRR4048534	Senftenberg_28335_ERR1046230,Give_8447_ERR1082897,Miami_28656_ERR160992,Typhimurium_1335_ERR538409,Rubislaw_8066_SRR1090977,Pomona_1411_SRR1090981,Abaetetuba_26010_SRR1091075,Typhimurium_8314_SRR1106601,Oslo_27525_SRR1157869,Minnesota_8258_SRR1177262,Abony_3794_SRR1203042,Sandiego_27771_SRR1212352,Abaetetuba_27812_SRR1212385,Heidelberg_28042_SRR1574281,Anatum_26951_SRR1596400,Typhimurium_26124_SR…	252			5492..5743	no
Goldcoast		group_28430	SRR1645229	PROKKA_01420		hypothetical protein	- none -	7	7	6	1	0	2251	2258	100	85.71	1	0.86	0.92	Goldcoast_27135_SRR1968768		189			178691..178879	yes
Goldcoast		group_28431	SRR1645229	PROKKA_01421		hypothetical protein	- none -	7	7	6	1	0	2251	2258	100	85.71	1	0.86	0.92	Goldcoast_27135_SRR1968768		195			178872..179066	yes
Goldcoast		group_28432	SRR1645229	PROKKA_01423		Transcriptional regulator, AlpA like	- none -	7	7	6	1	0	2251	2258	100	85.71	1	0.86	0.92	Goldcoast_27135_SRR1968768		213			179654..179866	yes
Goldcoast		group_28433	SRR1645229	PROKKA_01424		hypothetical protein	- none -	7	7	6	1	0	2251	2258	100	85.71	1	0.86	0.92	Goldcoast_27135_SRR1968768		717			179966..180682	yes
Hadar		group_17908	ERR018006	PROKKA_02453		hypothetical protein	- none -	25	24	24	0	2	2234	2256	99.91	100	0.92	1	0.96		Kottbus_27968_SRR1106392,Kottbus_8590_SRR1645284	699	NZ_LHFA01000001.1_gene_488	AEU42_RS01190	242213..242911	yes
Hadar		group_12264	ERR018006	PROKKA_02454		hypothetical protein	- none -	25	24	24	0	2	2234	2256	99.91	100	0.92	1	0.96		Kottbus_27968_SRR1106392,Kottbus_8590_SRR1645284	1701	NZ_LHFA01000001.1_gene_490	AEU42_RS01195	243054..244754	yes
Hadar		group_17913	ERR018006	PROKKA_03228		ATPase domain protein	- none -	25	24	24	0	2	2234	2256	99.91	100	0.92	1	0.96		Kottbus_27968_SRR1106392,Kottbus_8590_SRR1645284	1020	NZ_LHFA01000001.1_gene_497	AEU42_RS01215	247969..249066	yes
Havana-I		group_18639	SRR1027788	PROKKA_01797		Alpha-1,3-N-acetylgalactosamine transferase PglA (EC 2.4.1.-)	- none -	18	18	18	0	59	2240	2199	97.39	100	0.23	1	0.37		Kedougou_42105_ERR1046138,Kedougou_42093_ERR1046148,Worthington_7877_ERR1046166,Idikan_8470_ERR1251806,Putten_27538_ERR160967,Durham_60738_ERR1840418,Durham_26535_ERR1840421,Ajiobo_8511_ERR2235597,Cubana_3721_SRR1035557,MississippiII_8103_SRR1106305,Kedougou_8187_SRR1106472,Cubana_8334_SRR1175774,Idikan_27003_SRR1363336,Cubana_27664_SRR1425289,Cubana_28262_SRR1514985,MississippiI_27754_SRR1593400…	1113	NZ_MYCO01000026.1	SO37_RS23670	180..1304	yes
Havana-II		group_24889	SRR1106378	PROKKA_02964		hypothetical protein	- none -	2	2	2	0	0	2256	2258	100	100	1	1	1			516	NZ_MXXL01000001.1	SP43_RS03970	815681..816196	yes
Havana-II		group_24890	SRR1106378	PROKKA_02965		DndB-like protein	- none -	2	2	2	0	0	2256	2258	100	100	1	1	1			1173	NZ_MXXL01000001.1	SP43_RS03975	816169..817440	yes
Havana-II		group_24886	SRR1106378	PROKKA_02929		Antitoxin YgiT	Toxin-antitoxin replicon stabilization systems	2	2	2	0	0	2256	2258	100	100	1	1	1			402	NZ_MXXL01000001.1	SP43_RS03800	781907..782308	no
I 4,5,12:d:-		group_20561	ERR1715138	PROKKA_03447		hypothetical protein	- none -	5	5	5	0	0	2253	2258	100	100	1	1	1			186			124167..124352	yes
Infantis		group_7364	DRR021403	PROKKA_04474		Multidrug-efflux transporter, major facilitator superfamily (MFS) (TC 2.A.1)	Multidrug Resistance Efflux Pumps	73	33	33	0	2	2225	2256	99.91	100	0.94	1	0.97		Gaminara_8346_ERR702914,gulani_27136_SRR1968867	1125	NZ_ASRF01000012.1_gene_69	L287_RS37195	31378..32580	yes
Infantis		group_11968	DRR021403	PROKKA_04473		Transcriptional regulator, GntR family	- none -	73	33	33	0	2	2225	2256	99.91	100	0.94	1	0.97		Gaminara_8346_ERR702914,gulani_27136_SRR1968867	651	NZ_ASRF01000012.1_gene_71	L287_RS37200	32665..33315	yes
Inverness		group_14885	SRR1021900	PROKKA_00273		hypothetical protein	- none -	24	20	20	0	0	2238	2258	100	100	1	1	1			471	NZ_CP019181.1_gene_9921	SEEI0720_RS24695	4856862..4857950	yes
Inverness		group_23913	SRR1021900	PROKKA_00274		hypothetical protein	- none -	24	20	20	0	0	2238	2258	100	100	1	1	1			933	NZ_CP019181.1_gene_9923	SEEI0720_RS24700	4857953..4858885	yes
Inverness		group_23912	SRR1021900	PROKKA_00272		hypothetical protein	- none -	24	20	20	0	0	2238	2258	100	100	1	1	1			426	NZ_CP019181.1_gene_9921	SEEI0720_RS24695		no
Johannesburg		group_20081	ERR161867	PROKKA_03739		Membrane protein involved in the export of O-antigen, teichoic acid lipoteichoic acids	- none -	17	5	5	0	0	2253	2258	100	100	1	1	1			1242	CP019411.1_gene_2140	LFZ19_10700	2068113..2069354	yes
Kedougou		group_18658	ERR1046138	PROKKA_03772		YkfI toxin protein	Toxin-antitoxin replicon stabilization systems	6	6	6	0	0	2252	2258	100	100	1	1	1			321	NZ_MYBV01000001.1_gene_50	AJJ06_RS00250	48079..48399	yes
Kedougou		group_18656	ERR1046138	PROKKA_03768		hypothetical protein	- none -	6	6	6	0	0	2252	2258	100	100	1	1	1			450	NZ_MYBV01000001.1_gene_54	AJJ06_RS00270	50191..50640	yes
Kedougou		group_18654	ERR1046138	PROKKA_03766		hypothetical protein	- none -	6	6	6	0	0	2252	2258	100	100	1	1	1			804	NZ_MYBV01000001.1_gene_56	AJJ06_RS00280	50884..51687	yes
Kedougou		group_18653	ERR1046138	PROKKA_03765		hypothetical protein	- none -	6	6	6	0	0	2252	2258	100	100	1	1	1			435	NZ_MYBV01000001.1_gene_57	AJJ06_RS00285	51707..52141	yes
Kedougou		group_12695	ERR1046138	PROKKA_03764		hypothetical protein	- none -	6	6	6	0	0	2252	2258	100	100	1	1	1			1095	NZ_MYBV01000001.1_gene_58	AJJ06_RS00290	52540..53682	yes
Kedougou		group_18652	ERR1046138	PROKKA_03763		hypothetical protein	- none -	6	6	6	0	0	2252	2258	100	100	1	1	1			204	NZ_MYBV01000001.1_gene_59	AJJ06_RS00295	54063..54266	yes
Kedougou		group_18651	ERR1046138	PROKKA_03762		hypothetical protein	- none -	6	6	6	0	0	2252	2258	100	100	1	1	1			1032	NZ_MYBV01000001.1_gene_60	AJJ06_RS00300	54616..55647	yes
Kedougou		group_18649	ERR1046138	PROKKA_03760		hypothetical protein	- none -	6	6	6	0	0	2252	2258	100	100	1	1	1			1584	NZ_MYBV01000001.1_gene_61	AJJ06_RS00305	56351..57934	yes
Kedougou		group_18647	ERR1046138	PROKKA_03758		hypothetical protein	- none -	6	6	6	0	0	2252	2258	100	100	1	1	1			1410	NZ_MYBV01000001.1_gene_62	AJJ06_RS00310	58583..59992	yes
Kedougou		group_18646	ERR1046138	PROKKA_03757		hypothetical protein	- none -	6	6	6	0	0	2252	2258	100	100	1	1	1			288	NZ_MYBV01000001.1_gene_63	AJJ06_RS00315	60082..60336	yes
Kentucky-I		group_13482	ERR161899	PROKKA_00788		Cysteine desulfurase (EC 2.8.1.7), IscS subfamily	Thiamin biosynthesis	92	27	27	0	0	2231	2258	100	100	1	1	1			1053	NZ_ABAK02000001.1_gene_8243	SEKA_RS25495	4036401..4037525	yes
Kentucky-I		group_13481	ERR161899	PROKKA_00785		DNA sulfur modification protein DndE	DNA phosphorothioation	92	27	27	0	0	2231	2258	100	100	1	1	1			366	NZ_ABAK02000001.1_gene_8236	SEKA_RS06815	4031982..4032347	yes
Kentucky-I		group_20142	ERR161899	PROKKA_00787		3'-phosphoadenosine 5'-phosphosulfate sulfurtransferase DndC	DNA phosphorothioation	92	27	27	0	0	2231	2258	100	100	1	1	1			1662	NZ_ABAK02000001.1_gene_8241	SEKA_RS25490	4034314..4035975	yes
Kentucky-I		group_20141	ERR161899	PROKKA_00784		hypothetical protein	- none -	92	27	27	0	0	2231	2258	100	100	1	1	1			837	NZ_ABAK02000001.1_gene_8235	SEKA_RS25480	4031077..4031913	yes
Kentucky-II		group_19390	ERR1714737	PROKKA_00985		hypothetical protein	- none -	4	4	4	0	1	2254	2257	99.96	100	0.8	1	0.89		DerbyII_60637_ERR2195747	480	CP026327.1_gene_3055	C1D15_15275	2931895..2932158	yes
Kentucky-II		group_19389	ERR1714737	PROKKA_00984		Zn peptidase	- none -	4	4	4	0	1	2254	2257	99.96	100	0.8	1	0.89		DerbyII_60637_ERR2195747	456	CP026327.1_gene_3056	C1D15_15280	2932384..2932872	yes
Kisarawe		group_20930	ERR1743744	PROKKA_03025		Putative large exoprotein involved in heme utilization or adhesion of ShlA/HecA/FhaA family	Two partner secretion pathway (TPS)	5	5	5	0	0	2253	2258	100	100	1	1	1			354			19911..20264	yes
Kisarawe		group_20922	ERR1743744	PROKKA_02079		hypothetical protein	- none -	5	5	5	0	0	2253	2258	100	100	1	1	1			768			20573..21340	yes
Kisarawe		group_20838	ERR1743744	PROKKA_00868		hypothetical protein	- none -	5	5	5	0	0	2253	2258	100	100	1	1	1			528			35046..35573	yes
Kisarawe		group_20839	ERR1743744	PROKKA_00869		hypothetical protein	- none -	5	5	5	0	0	2253	2258	100	100	1	1	1			489			35734..36222	yes
Kisarawe		group_13758	ERR1743744	PROKKA_00870		hypothetical protein	- none -	5	5	5	0	0	2253	2258	100	100	1	1	1			333			36280..36612	yes
Kisarawe		group_20842	ERR1743744	PROKKA_00967		entry exclusion protein 2	- none -	5	5	5	0	0	2253	2258	100	100	1	1	1			420			123868..124287	yes
Kisarawe		group_20843	ERR1743744	PROKKA_00976		hypothetical protein	- none -	5	5	5	0	0	2253	2258	100	100	1	1	1			219			133253..133471	yes
Kisarawe		group_20916	ERR1743744	PROKKA_02063		hypothetical protein	- none -	5	5	5	0	0	2253	2258	100	100	1	1	1			252			8613..8864	yes
Kisarawe		group_20929	ERR1743744	PROKKA_03023		Channel-forming transporter/cytolysins activator of TpsB family	Two partner secretion pathway (TPS)	5	5	5	0	0	2253	2258	100	100	1	1	1			1692			7699..9390	yes
Kisarawe		group_20917	ERR1743744	PROKKA_02066		hypothetical protein	- none -	5	5	5	0	0	2253	2258	100	100	1	1	1			612			9852..10463	yes
Kisarawe		group_13792	ERR1743744	PROKKA_03536		hypothetical protein	- none -	5	5	5	0	0	2253	2258	100	100	1	1	1			534			10909..11442	yes
Kisarawe		group_20920	ERR1743744	PROKKA_02074		hypothetical protein	- none -	5	5	5	0	0	2253	2258	100	100	1	1	1			618			17725..18342	yes
Kisarawe		group_20921	ERR1743744	PROKKA_02077		hypothetical protein	- none -	5	5	5	0	0	2253	2258	100	100	1	1	1			336			19886..20221	yes
Kisarawe		group_20964	ERR1743744	PROKKA_04238		hypothetical protein	- none -	5	5	5	0	0	2253	2258	100	100	1	1	1			231			66..296	yes
Kisarawe		group_20941	ERR1743744	PROKKA_03626		hypothetical protein	- none -	5	5	5	0	0	2253	2258	100	100	1	1	1			486			268..753	yes
Kisarawe		group_13807	ERR1743744	PROKKA_04700		Holin (Lysis protein)	- none -	5	5	5	0	0	2253	2258	100	100	1	1	1			354			30..383	yes
Kisarawe		group_20965	ERR1743744	PROKKA_04239		HicA (Probable mRNA interferase )	- none -	5	5	5	0	0	2253	2258	100	100	1	1	1			249			355..603	yes
Kisarawe		group_20975	ERR1743744	PROKKA_04701		hypothetical protein	- none -	5	5	5	0	0	2253	2258	100	100	1	1	1			324			364..687	yes
Kisarawe		group_20966	ERR1743744	PROKKA_04240		HicB (Antitoxin )	- none -	5	5	5	0	0	2253	2258	100	100	1	1	1			345			600..944	yes
Kisarawe		group_20967	ERR1743744	PROKKA_04241		hypothetical protein	- none -	5	5	5	0	0	2253	2258	100	100	1	1	1			231			1153..1383	yes
Kisarawe		group_20968	ERR1743744	PROKKA_04242		DinI-like protein in Retron EC67	- none -	5	5	5	0	0	2253	2258	100	100	1	1	1			243			1368..1610	yes
Kisarawe		group_20960	ERR1743744	PROKKA_04222		hypothetical protein	- none -	5	5	5	0	0	2253	2258	100	100	1	1	1			555			1422..1976	yes
Kisarawe		group_20962	ERR1743744	PROKKA_04224		hypothetical protein	- none -	5	5	5	0	0	2253	2258	100	100	1	1	1			213			2496..2708	yes
Kisarawe		group_13805	ERR1743744	PROKKA_04233		hypothetical protein	- none -	5	5	5	0	0	2253	2258	100	100	1	1	1			204			2882..3085	yes
Kisarawe		group_20834	ERR1743744	PROKKA_00830		AraC-type DNA-binding domain-containing protein	- none -	5	5	5	0	0	2253	2258	100	100	1	1	1			906			2966..3871	yes
Kisarawe		group_20915	ERR1743744	PROKKA_02055		Phage regulator cro	- none -	5	5	5	0	0	2253	2258	100	100	1	1	1			222			3623..3844	yes
Kisarawe		group_20835	ERR1743744	PROKKA_00831		hypothetical protein	- none -	5	5	5	0	0	2253	2258	100	100	1	1	1			489			3969..4457	yes
Kisarawe		group_20944	ERR1743744	PROKKA_03914		Phage baseplate assembly protein	- none -	5	5	5	0	0	2253	2258	100	100	1	1	1			369			6722..7090	yes
Liverpool		group_26040	SRR1212245	PROKKA_03460	capsid,integrase	Phage-related protein	- none -	5	5	5	0	0	2253	2258	100	100	1	1	1			2670	NZ_LHHW01000002.1_gene_555	AEV28_RS05855	289758..292427	yes
Liverpool		group_26041	SRR1212245	PROKKA_03462	capsid,integrase	hypothetical protein	- none -	5	5	5	0	0	2253	2258	100	100	1	1	1			408	NZ_LHHW01000002.1_gene_559	AEV28_RS05865	292835..293242	yes
Liverpool		group_26035	SRR1212245	PROKKA_02881		HigA protein (antitoxin to HigB)	Toxin-antitoxin replicon stabilization systems	5	5	5	0	0	2253	2258	100	100	1	1	1			225	NZ_MXVN01000001.1	RZ16_RS00870	181115..181339	yes
Liverpool		group_26042	SRR1212245	PROKKA_03971		hypothetical protein	- none -	5	5	5	0	0	2253	2258	100	100	1	1	1			402	NZ_LHLZ01000014.1	AEW58_RS17800	806..1240	yes
Liverpool		group_11143	SRR1212245	PROKKA_03969		hypothetical protein	- none -	5	5	5	0	0	2253	2258	100	100	1	1	1			492	NZ_MXVN01000007.1	RZ16_RS06880	687..1178	yes
Liverpool		group_26032	SRR1212245	PROKKA_02415		hypothetical protein	- none -	5	5	5	0	0	2253	2258	100	100	1	1	1			894	NZ_LHLZ01000003.1	AEW58_RS02965	140089..140982	yes
Liverpool		group_26036	SRR1212245	PROKKA_02882		hypothetical protein	- none -	5	5	5	0	0	2253	2258	100	100	1	1	1			1005	NZ_MXVN01000001.1	RZ16_RS00865	179818..180822	yes
Liverpool		group_15619	SRR1212245	PROKKA_02883		ABC transporter	- none -	5	5	5	0	0	2253	2258	100	100	1	1	1			1005	NZ_LHHW01000003.1	AEV28_RS07460	181271..182275	yes
Liverpool		group_26033	SRR1212245	PROKKA_02416		Helicase conserved C-terminal domain protein	- none -	5	5	5	0	0	2253	2258	100	100	1	1	1			2589	NZ_LHLZ01000003.1	AEW58_RS02960	137495..140083	yes
Liverpool		group_26037	SRR1212245	PROKKA_02895		Integral membrane protein	- none -	5	5	5	0	0	2253	2258	100	100	1	1	1			852	NZ_MXVN01000001.1	RZ16_RS00810	170623..171558	no
London-I		group_9716	ERR1046182	PROKKA_04127		hypothetical protein		11	10	10	0	20	2248	2238	99.11	100	0.33	1	0.5		Napoli_8626_ERR2177565,Napoli_8627_ERR2194301,Napoli_8628_ERR2194303,Saintpaul_8045_SRR1025971,Saintpaul_26712_SRR1060633,Hartford_28178_SRR1767781,Saintpaul_28203_SRR1802274,Saintpaul_28018_SRR1956851,Napoli_28491_SRR1967353,Stanley_28507_SRR1967943,Napoli_26404_SRR1968632,Hvittingfoss_8163_SRR3049122,Paratyphyi mono-_27600_SRR3933125,Bredeney_60036_SRR5040794,Newport_8305_SRR5139228,Rubislaw_45…	819	NZ_MYBL01000005.1	SO19_RS08395	154424..155242	yes
London-II		group_22401	ERR230387	PROKKA_00228		DNA-methyltransferase		3	3	3	0	3	2255	2255	99.87	100	0.5	1	0.67		Florida_27819_SRR1220733,Brandenburg_27186_SRR1969705,Florida_28720_SRR2966871,Infantis_47893_SRR6190535	885			84256..85140	no
London-II		group_22408	ERR230387	PROKKA_01729		hypothetical protein		3	3	3	0	3	2255	2255	99.87	100	0.5	1	0.67			1029			43971..45077	yes
Madelia		group_12575	SRR1548430	PROKKA_03522	tail,head,capsid,integrase,transposase	Exopolysaccharide production protein ExoZ	- none -	11	5	5	0	3	2253	2255	99.87	100	0.63	1	0.77		Berta_3811_ERR038655,Teko_26731_SRR1107465,Teko_28143_SRR1968490,0	1068	UGXY01000001.1_gene_3471	NCTC6482_03582	3277153..3277845	no
Mbandaka		group_7859	ERR1069242	PROKKA_03334		hypothetical protein	- none -	30	30	30	0	0	2228	2258	100	100	1	1	1			1314	NZ_CP022489.1_gene_6726	CHC43_RS16780	3257907..3259730	yes
Mbandaka		group_7858	ERR1069242	PROKKA_03333		Exonuclease SbcC	- none -	30	30	30	0	0	2228	2258	100	100	1	1	1			2970	NZ_CP022489.1_gene_6724	CHC43_RS16775	3254945..3257914	yes
Mgulani		group_8624	SRR1185796	PROKKA_00775		hypothetical protein	- none -	8	6	6	0	1	2252	2257	99.96	100	0.86	1	0.92			3321	NZ_MYBE01000002.1_gene_19	SN49_RS01880	15263..18583	yes
Mgulani		group_15555	SRR1185796	PROKKA_00774		hypothetical protein	- none -	8	6	6	0	1	2252	2257	99.96	100	0.86	1	0.92			327	NZ_MYBE01000002.1_gene_20	SN49_RS01885	18601..18927	yes
Miami		group_19881	ERR160992	PROKKA_01473		hypothetical protein	- none -	13	11	11	0	2	2247	2256	99.91	100	0.85	1	0.92			210	NZ_MZGC01000001.1	VX94_RS01615	302667-302876	yes
Miami		group_19880	ERR160992	PROKKA_01471		Anticodon nuclease	- none -	13	11	11	0	2	2247	2256	99.91	100	0.85	1	0.92			369	NZ_MZGC01000001.1		303484-303852	yes
Mikawasima		group_22120	ERR406388	PROKKA_00385		hypothetical protein	- none -	10	9	9	0	1	2249	2257	99.96	100	0.9	1	0.95		Senftenberg_26104_ERR2223880	315			81016..81330	yes
Minnesota		group_21439	ERR1948282	PROKKA_00338		Putative N-acetylgalactosaminyl-diphosphoundecaprenol glucuronosyltransferase	Teichuronic acid biosynthesis	13	13	13	0	0	2245	2258	100	100	1	1	1			936	NZ_CP017720.1_gene_3338	GX95_RS08575	1726998..1727933	yes
Minnesota		group_21440	ERR1948282	PROKKA_00339		hypothetical protein	- none -	13	13	13	0	0	2245	2258	100	100	1	1	1			1089	NZ_CP017720.1_gene_3336	GX95_RS08570	1725929..1727017	yes
Minnesota		group_21441	ERR1948282	PROKKA_00340		Mannosyltransferase	- none -	13	13	13	0	0	2245	2258	100	100	1	1	1			1068	NZ_CP017720.1_gene_3334	GX95_RS08565	1724865..1725932	yes
Minnesota		group_21438	ERR1948282	PROKKA_00337		glycosyl transferase, group 1 family protein	- none -	13	13	13	0	0	2245	2258	100	100	1	1	1			999	NZ_CP017720.1_gene_3339	GX95_RS08580	1727962..1728960	yes
Mississippi-I		group_27971	SRR1593400	PROKKA_01668	integrase	YpjF toxin protein	Toxin-antitoxin replicon stabilization systems	14	11	11	0	0	2247	2258	100	100	1	1	1			354	NZ_MRAJ01000038.1_gene_62	BW131_RS13425	61286..61639	yes
Mississippi-I		group_27969	SRR1593400	PROKKA_01666	integrase	Serine/threonine protein phosphatase (EC 3.1.3.16)	- none -	14	11	11	0	0	2247	2258	100	100	1	1	1			216	NZ_MRAJ01000038.1_gene_63	BW131_RS13430	61681..62303	yes
Mississippi-I		group_27970	SRR1593400	PROKKA_01667	integrase	Serine/threonine protein phosphatase (EC 3.1.3.16)	- none -	14	11	11	0	0	2247	2258	100	100	1	1	1			411	NZ_MRAJ01000038.1_gene_63	BW131_RS13430	61681..62303	yes
Mississippi-I		group_16150	SRR1593400	PROKKA_01673	integrase	hypothetical protein	- none -	14	11	11	0	0	2247	2258	100	100	1	1	1			363	NZ_MRAJ01000038.1_gene_57	BW131_RS13400	58915..59277	yes
Muenster		group_18160	ERR029009	PROKKA_00622		Type I restriction-modification system, specificity subunit S (EC 3.1.21.3)	Restriction-Modification System; <br>Type I Restriction-Modification	12	12	12	0	0	2246	2258	100	100	1	1	1			1437	CP019201.1_gene_4121	SEEM0420_020605	4054032..4055468	no
Napoli		group_21776	ERR2177563	PROKKA_02996		hypothetical protein		7	7	7	0	0	2251	2258	100	100	1	1	1			270	CP030838.1_gene_328	DPF89_00328	332635..332904	yes
Orion		group_20138	ERR1714962	PROKKA_03525		hypothetical protein	- none -	8	8	8	0	14	2250	2244	99.38	100	0.36	1	0.53		Chester_3731_ERR161898,Kentucky_7835_ERR161899,Chester_8168_ERR1910831,Monschaui_8623_ERR2223846,Agbeni_8498_SRR1643115,Agbeni_8502_SRR1753753,Oranienburg_26420_SRR1958357,Krefeld_26524_SRR1963466,Oranienburg_26437_SRR1965621,Hadar_26393_SRR1965666,Isangi_27174_SRR1973602,Amager_26702_SRR2534142,Agbeni_32538_SRR3049506,Amager_45544_SRR4176700,Bareilly_60955_SRR6480939	195			255907..256101	no
Oslo-I		group_18916	ERR1046245	PROKKA_03702		hypothetical protein	- none -	10	8	8	0	2	2250	2256	99.91	100	0.8	1	0.89		Bareilly_3715_ERR1046183,Bareilly_26427_SRR1966190	1041	NZ_MZBS01000001.1_gene_363	VW78_RS01815	373082..374269	yes
Ouakam		group_15149	SRR1089516	PROKKA_03731		hypothetical protein		5	5	5	0	0	2253	2258	100	100	1	1	1			536	NZ_CP012038.1_gene_1486	AC247_RS03595	711089..711865	yes
Paratyphi A-II		group_12394	ERR026898	PROKKA_01297	tail,plate,lysis,head,terminase,capsid,integrase,portal	hypothetical protein	- none -	28	22	22	0	21	2236	2237	99.07	100	0.51	1	0.68	Paratyphi A_3687_ERR026904,Paratyphi A_26729_ERR134210,Paratyphi A_60982_ERR1837325,Paratyphi A_26843_ERR658248,Paratyphi A_26975_SRR1966792,Paratyphi A_26492_SRR5957757	Hadar_36896_ERR1823931,Infantis_26033_SRR1122664,Javiana_8021_SRR1212327,Javiana_8016_SRR1212343,Newport_26984_SRR1840731,Paratyphi B_3698_SRR1968410,Montevideo_28465_SRR1970094,Brunei_27473_SRR2585566,Hvittingfoss_8163_SRR3049122,Javiana_26931_SRR3092111,Matopeni_60072_SRR5081401,Mbandaka_28594_SRR5182186,Mbandaka_60126_SRR5185871,Paratyphi B_60150_SRR5379220,Bovismorbificans_27074_SRR5387058,Ja…	243	CP023508.1	CO694_14560	2829557..2829805	yes
Paratyphi A-II		group_12395	ERR026898	PROKKA_01299	tail,plate,lysis,head,terminase,capsid,integrase,portal	hypothetical protein	- none -	28	22	22	0	20	2236	2238	99.11	100	0.52	1	0.68	Paratyphi A_3687_ERR026904,Paratyphi A_26729_ERR134210,Paratyphi A_60982_ERR1837325,Paratyphi A_26843_ERR658248,Paratyphi A_26975_SRR1966792,Paratyphi A_26492_SRR5957757	Hadar_36896_ERR1823931,Infantis_26033_SRR1122664,Javiana_8021_SRR1212327,Javiana_8016_SRR1212343,I 4,5,12:b:-_26914_SRR1635200,Newport_26984_SRR1840731,Paratyphi B_3698_SRR1968410,Montevideo_28465_SRR1970094,Brunei_27473_SRR2585566,Hvittingfoss_8163_SRR3049122,Javiana_26931_SRR3092111,Mbandaka_28594_SRR5182186,Mbandaka_60126_SRR5185871,Paratyphi B_60150_SRR5379220,Bovismorbificans_27074_SRR538705…	1119	CP023508.1	CO694_14570	2831430..2832548	yes
Paratyphi B-I&II		group_4711	ERR029030	PROKKA_02697		ATP-dependent DNA helicase pcrA (EC 3.6.1.-)	DNA repair, bacterial UvrD and related helicases	154	51	51	0	49	2207	2209	97.83	100	0.51	1	0.68	Paratyphi B_3821_ERR1755564,Paratyphi B_8293_SRR1060663,Paratyphi B_28568_SRR2088763	Uganda_8441_ERR161864,Stanley_28639_ERR161901,Agona_3673_ERR161902,Stanley_26500_ERR1817221,Stanley_7831_ERR1865333,Stanley_3661_ERR230446,Wandsworth_26866_SRR1157600,Paratyphyi mono-_26726_SRR1177166,Abony_3794_SRR1203042,Uganda_8428_SRR1272485,Wandsworth_8073_SRR1272531,Stanley_28289_SRR1561693,Paratyphyi mono-_28297_SRR1566307,Paratyphyi mono-_28298_SRR1566364,Wandsworth_27499_SRR1612348,Parat…	3384	CP000886.1	SPAB_01122	1014640..1018023	yes
Paratyphi B-I&II		group_12282	ERR029030	PROKKA_02694		hypothetical protein	- none -	154	51	51	0	49	2207	2209	97.83	100	0.51	1	0.68	Paratyphi B_3821_ERR1755564,Paratyphi B_8293_SRR1060663,Paratyphi B_28568_SRR2088763	Uganda_8441_ERR161864,Stanley_28639_ERR161901,Agona_3673_ERR161902,Stanley_26500_ERR1817221,Stanley_7831_ERR1865333,Stanley_3661_ERR230446,Wandsworth_26866_SRR1157600,Paratyphyi mono-_26726_SRR1177166,Abony_3794_SRR1203042,Uganda_8428_SRR1272485,Wandsworth_8073_SRR1272531,Stanley_28289_SRR1561693,Paratyphyi mono-_28297_SRR1566307,Paratyphyi mono-_28298_SRR1566364,Paratyphyi mono-_26914_SRR1635200…	465	CP000886.1	SPAB_01125	1020019..1020483	yes
Paratyphi B-I&II		group_17957	ERR029030	PROKKA_02696		Sll6055 protein	- none -	154	51	51	0	49	2207	2209	97.83	100	0.51	1	0.68	Paratyphi B_3821_ERR1755564,Paratyphi B_8293_SRR1060663,Paratyphi B_28568_SRR2088763	Uganda_8441_ERR161864,Stanley_28639_ERR161901,Agona_3673_ERR161902,Stanley_26500_ERR1817221,Stanley_7831_ERR1865333,Stanley_3661_ERR230446,Wandsworth_26866_SRR1157600,Paratyphyi mono-_26726_SRR1177166,Abony_3794_SRR1203042,Uganda_8428_SRR1272485,Wandsworth_8073_SRR1272531,Stanley_28289_SRR1561693,Paratyphyi mono-_28297_SRR1566307,Paratyphyi mono-_28298_SRR1566364,Paratyphyi mono-_26914_SRR1635200…	756	CP000886.1	SPAB_01123	1018111..1018866	yes
Paratyphi B-I&II		group_2294	ERR029030	PROKKA_02701		Chromosome partition protein MukB	- none -	154	50	50	0	49	2208	2209	97.83	100	0.51	1	0.68	Paratyphi B_3821_ERR1755564,Paratyphi B_8293_SRR1060663,Paratyphi B_28568_SRR2088763,Paratyphi B_27454_SRR2143415	Uganda_8441_ERR161864,Stanley_28639_ERR161901,Agona_3673_ERR161902,Stanley_26500_ERR1817221,Stanley_7831_ERR1865333,Stanley_3661_ERR230446,Wandsworth_26866_SRR1157600,Paratyphyi mono-_26726_SRR1177166,Abony_3794_SRR1203042,Uganda_8428_SRR1272485,Wandsworth_8073_SRR1272531,Stanley_28289_SRR1561693,Paratyphyi mono-_28297_SRR1566307,Paratyphyi mono-_28298_SRR1566364,Wandsworth_27499_SRR1612348,Parat…	4584	CP000886.1	SPAB_01118	1007626..1012209	yes
Paratyphi B-I&II		group_17955	ERR029030	PROKKA_02702		Chromosome partition protein MukE	- none -	154	50	50	0	49	2208	2209	97.83	100	0.51	1	0.68	Paratyphi B_3821_ERR1755564,Paratyphi B_8293_SRR1060663,Paratyphi B_28568_SRR2088763,Paratyphi B_27454_SRR2143415	Uganda_8441_ERR161864,Stanley_28639_ERR161901,Agona_3673_ERR161902,Stanley_26500_ERR1817221,Stanley_7831_ERR1865333,Stanley_3661_ERR230446,Wandsworth_26866_SRR1157600,Paratyphyi mono-_26726_SRR1177166,Abony_3794_SRR1203042,Uganda_8428_SRR1272485,Wandsworth_8073_SRR1272531,Stanley_28289_SRR1561693,Paratyphyi mono-_28297_SRR1566307,Paratyphyi mono-_28298_SRR1566364,Wandsworth_27499_SRR1612348,Parat…	774	CP000886.1	ocus_tag=SPAB_01117	1006856..1007629	yes
Paratyphi B-I&II		group_7526	ERR029030	PROKKA_02703		hypothetical protein	- none -	154	50	50	0	49	2208	2209	97.83	100	0.51	1	0.68	Paratyphi B_3821_ERR1755564,Paratyphi B_8293_SRR1060663,Paratyphi B_28568_SRR2088763,Paratyphi B_27454_SRR2143415	Uganda_8441_ERR161864,Stanley_28639_ERR161901,Agona_3673_ERR161902,Stanley_26500_ERR1817221,Stanley_7831_ERR1865333,Stanley_3661_ERR230446,Wandsworth_26866_SRR1157600,Paratyphyi mono-_26726_SRR1177166,Abony_3794_SRR1203042,Uganda_8428_SRR1272485,Wandsworth_8073_SRR1272531,Stanley_28289_SRR1561693,Paratyphyi mono-_28297_SRR1566307,Paratyphyi mono-_28298_SRR1566364,Wandsworth_27499_SRR1612348,Parat…	1401	CP000886.1	/SPAB_01115	1005463..1006863	yes
Paratyphi B-I&II		group_12280	ERR029030	PROKKA_02704		hypothetical protein	- none -	154	50	50	0	49	2208	2209	97.83	100	0.51	1	0.68	Paratyphi B_3821_ERR1755564,Paratyphi B_8293_SRR1060663,Paratyphi B_28568_SRR2088763,Paratyphi B_27454_SRR2143415	Uganda_8441_ERR161864,Stanley_28639_ERR161901,Agona_3673_ERR161902,Stanley_26500_ERR1817221,Stanley_7831_ERR1865333,Stanley_3661_ERR230446,Wandsworth_26866_SRR1157600,Paratyphyi mono-_26726_SRR1177166,Abony_3794_SRR1203042,Uganda_8428_SRR1272485,Wandsworth_8073_SRR1272531,Stanley_28289_SRR1561693,Paratyphyi mono-_28297_SRR1566307,Paratyphyi mono-_28298_SRR1566364,Wandsworth_27499_SRR1612348,Parat…	381	CP000886.1	SPAB_01114	1004943..1005323	yes
Paratyphi B-I&II		group_17956	ERR029030	PROKKA_02700		hypothetical protein	- none -	154	50	50	0	49	2208	2209	97.83	100	0.51	1	0.68	Paratyphi B_3821_ERR1755564,Paratyphi B_8293_SRR1060663,Paratyphi B_28568_SRR2088763,Paratyphi B_27454_SRR2143415	Uganda_8441_ERR161864,Stanley_28639_ERR161901,Agona_3673_ERR161902,Stanley_26500_ERR1817221,Stanley_7831_ERR1865333,Stanley_3661_ERR230446,Wandsworth_26866_SRR1157600,Paratyphyi mono-_26726_SRR1177166,Abony_3794_SRR1203042,Uganda_8428_SRR1272485,Wandsworth_8073_SRR1272531,Stanley_28289_SRR1561693,Paratyphyi mono-_28297_SRR1566307,Paratyphyi mono-_28298_SRR1566364,Wandsworth_27499_SRR1612348,Parat…	975	CP000886.1	SPAB_01118	1007626..1012209	yes
Paratyphi B-I&II		group_12281	ERR029030	PROKKA_02699		hypothetical protein	- none -	154	50	50	0	49	2208	2209	97.83	100	0.51	1	0.68	Paratyphi B_3821_ERR1755564,Paratyphi B_8293_SRR1060663,Paratyphi B_28568_SRR2088763,Paratyphi B_27454_SRR2143415	Uganda_8441_ERR161864,Stanley_28639_ERR161901,Agona_3673_ERR161902,Stanley_26500_ERR1817221,Stanley_7831_ERR1865333,Stanley_3661_ERR230446,Wandsworth_26866_SRR1157600,Paratyphyi mono-_26726_SRR1177166,Abony_3794_SRR1203042,Uganda_8428_SRR1272485,Wandsworth_8073_SRR1272531,Stanley_28289_SRR1561693,Paratyphyi mono-_28297_SRR1566307,Paratyphyi mono-_28298_SRR1566364,Wandsworth_27499_SRR1612348,Parat…	777	CP000886.1	SPAB_01120	1013296..1014072	yes
Paratyphi B-I&II		group_19660	ERR029030	PROKKA_02698		hypothetical protein	- none -	154	50	50	0	49	2208	2209	97.83	100	0.51	1	0.68	Paratyphi B_3821_ERR1755564,Paratyphi B_8293_SRR1060663,Paratyphi B_28568_SRR2088763,Paratyphi B_27454_SRR2143415	Uganda_8441_ERR161864,Stanley_28639_ERR161901,Agona_3673_ERR161902,Stanley_26500_ERR1817221,Stanley_7831_ERR1865333,Stanley_3661_ERR230446,Wandsworth_26866_SRR1157600,Paratyphyi mono-_26726_SRR1177166,Abony_3794_SRR1203042,Uganda_8428_SRR1272485,Wandsworth_8073_SRR1272531,Stanley_28289_SRR1561693,Paratyphyi mono-_28297_SRR1566307,Paratyphyi mono-_28298_SRR1566364,Wandsworth_27499_SRR1612348,Parat…	567	CP000886.1	SPAB_01120	1013296..1014072	yes
Paratyphi C		group_17756	ERR016874	PROKKA_04179	integrase,portal,terminase,capsid,tail	Repressor protein	- none -	20	19	19	0	1	2239	2257	99.96	100	0.95	1	0.97		Hvittingfoss_27492_SRR1522102	357	CP000857.1	SPC_0872	920537..920893	yes
Pomona		group_21893	SRR1090981	PROKKA_02328		DNA cytosine methyltransferase M.NgoMIII	- none -	12	10	9	1	1	2248	2257	99.96	90	0.9	0.9	0.9	Pomona_27181_SRR1969893	Stanleyville_3845_ERR2197867	1209	CP019186.1	SEEPO729_020125	3985680..3986888	yes
Potsdam		group_21034	SRR1544419	PROKKA_02606	integrase,head	hypothetical protein	- none -	9	8	6	2	16	2250	2242	99.29	75	0.27	0.75	0.4	Potsdam_3716_ERR1815679,Potsdam_28332_SRR1917080	Paratyphi B_3821_ERR1755564,Paratyphi B_8317_SRR1060662,Abaetetuba_27812_SRR1212385,Brunei_26708_SRR1560604,Kottbus_8591_SRR1645329,Bovismorbificans_40494_SRR1753633,Brunei_26092_SRR1777991,Kottbus_26977_SRR1916120,Abaetetuba_28339_SRR1918993,Javiana_27031_SRR1957768,Javiana_26467_SRR1965453,Kottbus_28160_SRR1965455,Kottbus_28688_SRR1969863,Brunei_26887_SRR2075998,Paratyphi B_28568_SRR2088763,Hol…	372	NZ_MYAC01000024.1	SN22_RS06855	13029..13565	yes
Potsdam		group_13842	SRR1544419	PROKKA_02605	integrase,head	hypothetical protein	- none -	9	8	6	2	16	2250	2242	99.29	75	0.27	0.75	0.4	Potsdam_3716_ERR1815679,Potsdam_28332_SRR1917080	Paratyphi B_3821_ERR1755564,Paratyphi B_8317_SRR1060662,Abaetetuba_27812_SRR1212385,Brunei_26708_SRR1560604,Kottbus_8591_SRR1645329,Bovismorbificans_40494_SRR1753633,Brunei_26092_SRR1777991,Kottbus_26977_SRR1916120,Abaetetuba_28339_SRR1918993,Javiana_27031_SRR1957768,Javiana_26467_SRR1965453,Kottbus_28160_SRR1965455,Kottbus_28688_SRR1969863,Brunei_26887_SRR2075998,Paratyphi B_28568_SRR2088763,Hol…	1080	NZ_MYAC01000024.1	SN22_RS06860	13566..14645	yes
Reading-II		group_27792	SRR1573182	PROKKA_01821	head,integrase	hypothetical protein	- none -	3	3	3	0	1	2255	2257	99.96	100	0.75	1	0.86		Litchfield_60893_SRR5628600	1344	NZ_MYAB01000038.1	SN44_RS18195	9870..11213	yes
Rissen		group_18773	ERR1046151	PROKKA_03656		hypothetical protein	- none -	8	8	8	0	0	2250	2258	100	100	1	1	1			1230	NZ_MYYH01000001.1_gene_151	VX96_RS00755	144840..146069	yes
Rissen		group_18774	ERR1046151	PROKKA_03657		hypothetical protein	- none -	8	8	8	0	0	2250	2258	100	100	1	1	1			345	NZ_MYYH01000001.1_gene_152	VX96_RS00760	146129..146473	yes
Rissen		group_18771	ERR1046151	PROKKA_03639		hypothetical protein	- none -	8	8	8	0	0	2250	2258	100	100	1	1	1			417	NZ_MYYH01000001.1_gene_130	VX96_RS00650	122921..123337	no
Saintpaul-I		group_21135	ERR1788681	PROKKA_03435		hypothetical protein	- none -	24	24	24	0	0	2234	2258	100	100	1	1	1			213	NZ_ABAM02000001.1_gene_373	SESPA_RS28010	394022..394234	yes
Saintpaul-I		group_5506	ERR1788681	PROKKA_03442		hypothetical protein	- none -	24	24	24	0	42	2234	2216	98.14	100	0.36	1	0.53		Cerro_7965_ERR1046155,Blegdam_3846_ERR1082836,Cerro_26516_ERR1737320,Coeln_27711_ERR1815754,Durban_26713_ERR998559,Cerro_26824_SRR1068322,Coeln_3752_SRR1107489,Cerro_8331_SRR1363329,Goldcoast_8567_SRR1645229,Goldcoast_8568_SRR1645999,Cerro_28176_SRR1752855,Cerro_28180_SRR1767824,Goldcoast_26528_SRR1965187,Goldcoast_27083_SRR1965961,Goldcoast_27135_SRR1968768,Goldcoast_28552_SRR1969181,Cerro_26989…	1393	NZ_ABAM02000001.1_gene_368	SESPA_RS08455	386489..388279	yes
Saintpaul-I		group_6373	ERR1788681	PROKKA_03436		hypothetical protein	- none -	24	24	24	0	54	2234	2204	97.61	100	0.31	1	0.47		Panama_3812_ERR029044,Cerro_7965_ERR1046155,OsloA_3810_ERR1046245,Eko_36830_ERR1363509,Cerro_26516_ERR1737320,Coeln_27711_ERR1815754,Panama_27005_ERR1988389,Cerro_26824_SRR1068322,Bispebjerg_28238_SRR1105670,Coeln_3752_SRR1107489,OsloA_27525_SRR1157869,Brunei_8452_SRR1300720,Cerro_8331_SRR1363329,Cerro_28176_SRR1752855,OsloA_40487_SRR1753752,Cerro_28180_SRR1767824,Panama_26521_SRR1965059,Bispebje…	255	NZ_ABAM02000001.1_gene_373	SESPA_RS28010	394022..394234	yes
Saintpaul-I		group_7630	ERR1788681	PROKKA_03439		DNA sulfur modification protein DndD	DNA phosphorothioation	24	24	24	0	87	2234	2171	96.15	100	0.22	1	0.36		Panama_3812_ERR029044,Panama_7792_ERR1046121,Cerro_7965_ERR1046155,Bareilly_3715_ERR1046183,OsloA_3810_ERR1046245,Blegdam_3846_ERR1082836,Cerro_26516_ERR1737320,NewportB_8377_ERR1788699,Panama_60179_ERR1810358,Coeln_27711_ERR1815754,Panama_27005_ERR1988389,Durban_26713_ERR998559,Cerro_26824_SRR1068322,Bispebjerg_28238_SRR1105670,MississippiII_8103_SRR1106305,Panama_8152_SRR1106437,Mbandaka_41105_…	2010	NZ_ABAM02000001.1_gene_370	SESPA_RS08465	388682..390691	yes
Saintpaul-I		group_7629	ERR1788681	PROKKA_03438		3&#39;-phosphoadenosine 5&#39;-phosphosulfate sulfurtransferase DndC	DNA phosphorothioation	24	24	24	0	87	2234	2171	96.15	100	0.22	1	0.36		Panama_3812_ERR029044,Panama_7792_ERR1046121,Cerro_7965_ERR1046155,Bareilly_3715_ERR1046183,OsloA_3810_ERR1046245,Blegdam_3846_ERR1082836,Cerro_26516_ERR1737320,NewportB_8377_ERR1788699,Panama_60179_ERR1810358,Coeln_27711_ERR1815754,Panama_27005_ERR1988389,Durban_26713_ERR998559,Cerro_26824_SRR1068322,Bispebjerg_28238_SRR1105670,MississippiII_8103_SRR1106305,Panama_8152_SRR1106437,Mbandaka_41105_…	1635	NZ_ABAM02000001.1_gene_371	SESPA_RS08470	390681..392315	yes
Saintpaul-I		group_12456	ERR1788681	PROKKA_03437		DNA sulfur modification protein DndB	DNA phosphorothioation	24	24	24	0	87	2234	2171	96.15	100	0.22	1	0.36		Panama_3812_ERR029044,Panama_7792_ERR1046121,Cerro_7965_ERR1046155,Bareilly_3715_ERR1046183,OsloA_3810_ERR1046245,Blegdam_3846_ERR1082836,Cerro_26516_ERR1737320,NewportB_8377_ERR1788699,Panama_60179_ERR1810358,Coeln_27711_ERR1815754,Panama_27005_ERR1988389,Durban_26713_ERR998559,Cerro_26824_SRR1068322,Bispebjerg_28238_SRR1105670,MississippiII_8103_SRR1106305,Panama_8152_SRR1106437,Mbandaka_41105_…	1086	NZ_ABAM02000001.1_gene_372	SESPA_RS08475	392312..393397	yes
Saintpaul-I		group_5439	ERR1788681	PROKKA_03444		hypothetical protein	- none -	24	24	24	0	87	2234	2171	96.15	100	0.22	1	0.36		Panama_3812_ERR029044,Panama_7792_ERR1046121,Cerro_7965_ERR1046155,Bareilly_3715_ERR1046183,OsloA_3810_ERR1046245,Blegdam_3846_ERR1082836,Miami_28656_ERR160992,Cerro_26516_ERR1737320,NewportB_8377_ERR1788699,Panama_60179_ERR1810358,Coeln_27711_ERR1815754,Panama_27005_ERR1988389,Durban_26713_ERR998559,Miami_7994_SRR1022656,Cerro_26824_SRR1068322,Bispebjerg_28238_SRR1105670,MississippiII_8103_SRR11…	1323	NZ_ABAM02000001.1_gene_366	SESPA_RS08445	380086..381408	yes
Saintpaul-I		group_6357	ERR1788681	PROKKA_03434		hypothetical protein	- none -	24	24	24	0	87	2234	2171	96.15	100	0.22	1	0.36		Panama_3812_ERR029044,Panama_7792_ERR1046121,Indiana_7882_ERR1046140,Cerro_7965_ERR1046155,Bareilly_3715_ERR1046183,OsloA_3810_ERR1046245,KentuckyII_8434_ERR1714737,Cerro_26516_ERR1737320,Panama_60179_ERR1810358,Coeln_27711_ERR1815754,Panama_27005_ERR1988389,Indiana_7889_ERR212580,Monschaui_8623_ERR2223846,Cerro_26824_SRR1068322,Bispebjerg_28238_SRR1105670,Panama_8152_SRR1106437,Lille_8313_SRR110…	294	NZ_ABAM02000001.1_gene_374	SESPA_RS28015	394292..394585	yes
Saintpaul-I		group_2791	ERR1788681	PROKKA_03445		COG1132	- none -	24	24	24	0	87	2234	2171	96.15	100	0.22	1	0.36		Panama_3812_ERR029044,Panama_7792_ERR1046121,Cerro_7965_ERR1046155,Bareilly_3715_ERR1046183,OsloA_3810_ERR1046245,Blegdam_3846_ERR1082836,Miami_28656_ERR160992,Cerro_26516_ERR1737320,NewportB_8377_ERR1788699,Panama_60179_ERR1810358,Coeln_27711_ERR1815754,Panama_27005_ERR1988389,Durban_26713_ERR998559,Miami_7994_SRR1022656,Cerro_26824_SRR1068322,Bispebjerg_28238_SRR1105670,MississippiII_8103_SRR11…	1650	NZ_ABAM02000001.1_gene_365	SESPA_RS08440	378432..380081	yes
Saintpaul-I		group_5438	ERR1788681	PROKKA_03443		Cell division protein FtsK	- none -	24	24	24	0	87	2234	2171	96.15	100	0.22	1	0.36		Panama_3812_ERR029044,Panama_7792_ERR1046121,Cerro_7965_ERR1046155,Bareilly_3715_ERR1046183,OsloA_3810_ERR1046245,Blegdam_3846_ERR1082836,Cerro_26516_ERR1737320,NewportB_8377_ERR1788699,Panama_60179_ERR1810358,Coeln_27711_ERR1815754,Panama_27005_ERR1988389,Durban_26713_ERR998559,Cerro_26824_SRR1068322,Bispebjerg_28238_SRR1105670,MississippiII_8103_SRR1106305,Panama_8152_SRR1106437,Mbandaka_41105_…	5082	NZ_ABAM02000001.1_gene_367	SESPA_RS08450	381389..386470	yes
Saintpaul-II		group_23989	SRR1025971	PROKKA_01300		6-phospho-3-hexuloisomerase	Formaldehyde assimilation: Ribulose monophosphate pathway	5	5	5	0	0	2253	2258	100	100	1	1	1			558	ABAN01000003.1_gene_402	SeSPB_A1752	204489..205046	yes
Saintpaul-II		group_14913	SRR1025971	PROKKA_01301		D-arabino-3-hexulose 6-phosphate formaldehyde-lyase (EC 4.1.2.43)	- none -	5	5	5	0	0	2253	2258	100	100	1	1	1			423	ABAN01000003.1_gene_400	SeSPB_A1750	203968..204486	yes
Saintpaul-II		group_14914	SRR1025971	PROKKA_01302		Alcohol dehydrogenase (EC 1.1.1.1)	- none -	5	5	5	0	0	2253	2258	100	100	1	1	1			480	ABAN01000003.1_gene_398	SeSPB_A1751	203559..204038	yes
Saintpaul-II		group_10792	SRR1025971	PROKKA_01297		NtrC family Transcriptional regulator, ATPase domain	- none -	5	5	5	0	0	2253	2258	100	100	1	1	1			2565	ABAN01000003.1_gene_409	SeSPB_A1756	206445..209069	yes
Sandiego		group_7652	ERR2116799	PROKKA_01454	integrase,plate,tail,head,transposase	hypothetical protein	- none -	47	22	22	0	53	2236	2205	97.65	100	0.29	1	0.45		Montevideo_1409_ERR029046,Montevideo_1405_ERR1251780,Reading_3828_ERR160968,Chester_3731_ERR161898,Kentucky_7835_ERR161899,Montevideo_3671_ERR1817208,Chester_3733_ERR2123624,Derby_26461_ERR2195737,Montevideo_1410_ERR405619,Montevideo_26046_ERR405727,Montevideo_1407_SRR1033527,Montevideo_8281_SRR1106220,Oranienburg_26146_SRR1106440,Montevideo_27991_SRR1586613,Montevideo_26758_SRR1588695,Reading_28…	465	NZ_MEKF01000002.1	APP90_RS03555	322222..322686	yes
Soerenga		group_27487	SRR1548398	PROKKA_02461		Type I restriction-modification system, restriction subunit R (EC 3.1.21.3)	Restriction-Modification System; <br>Type I Restriction-Modification	5	5	5	0	0	2253	2258	100	100	1	1	1			3525	NZ_AOXZ01000166.1_gene_29	SEES0695_RS41880	15790..19314	yes
Soerenga		group_27488	SRR1548398	PROKKA_02462		Type I restriction-modification system, DNA-methyltransferase subunit M (EC 2.1.1.72)	Restriction-Modification System; <br>Type I Restriction-Modification	5	5	5	0	0	2253	2258	100	100	1	1	1			1569	NZ_AOXZ01000166.1_gene_31	SEES0695_RS41885	19394..20962	yes
Soerenga		group_27490	SRR1548398	PROKKA_02464		Predicted ATP-binding protein involved in virulence	- none -	5	5	5	0	0	2253	2258	100	100	1	1	1			1704	NZ_AOXZ01000166.1_gene_35	SEES0695_RS41895	22329..24032	yes
Soerenga		group_27491	SRR1548398	PROKKA_02465		hypothetical protein	- none -	5	5	5	0	0	2253	2258	100	100	1	1	1			1167	NZ_AOXZ01000166.1_gene_37	SEES0695_RS41900	24032..25198	yes
Soerenga		group_27492	SRR1548398	PROKKA_02466		hypothetical protein	- none -	5	5	5	0	0	2253	2258	100	100	1	1	1			1173	NZ_AOXZ01000166.1_gene_39	SEES0695_RS41905	25227..26399	yes
Soerenga		group_27493	SRR1548398	PROKKA_02467		hypothetical protein	- none -	5	5	5	0	0	2253	2258	100	100	1	1	1			2232	NZ_AOXZ01000166.1_gene_41	SEES0695_RS41910	26387..28618	yes
Soerenga		group_27494	SRR1548398	PROKKA_02471		3-demethylubiquinone-9 3-methyltransferase (EC 2.1.1.64)	- none -	5	5	5	0	0	2253	2258	100	100	1	1	1			768	NZ_AOXZ01000166.1_gene_48	SEES0695_RS41925	30784..31551	yes
Soerenga		group_27496	SRR1548398	PROKKA_02484		hypothetical protein	- none -	5	5	5	0	0	2253	2258	100	100	1	1	1			918	NZ_AOXZ01000166.1_gene_69	SEES0695_RS41970	39926..40177	no
Stanley		group_15096	ERR024812	PROKKA_02295		hypothetical protein	- none -	40	40	40	0	22	2218	2236	99.03	100	0.65	1	0.79		Saintpaul_8045_SRR1025971,Saintpaul_26712_SRR1060633,Mississippi_8103_SRR1106305,Lille_8313_SRR1107475,I 4,5,12:b:-_26726_SRR1177166,I 4,5,12:b:-_28297_SRR1566307,I 4,5,12:b:-_28298_SRR1566364,I 4,5,12:b:-_26914_SRR1635200,Agbeni_8498_SRR1643115,Agbeni_8506_SRR1645828,Agbeni_8502_SRR1753753,Kintambo_26464_SRR1753828,Saintpaul_28203_SRR1802274,Saintpaul_28018_SRR1956851,Kingston_8583_SRR1957828,Te…	2142	LS483434.1_gene_8301	NCTC5716_04124	4199401..4201542	yes
Stanleyville		group_2793	ERR034166	PROKKA_00180		hypothetical protein	- none -	6	6	5	1	103	2252	2155	95.44	83.33	0.05	0.83	0.09	Stanleyville_3845_ERR2197867	Derby_1400_ERR1046145,Derby_3735_ERR1046156,Heidelberg_1428_ERR1251772,Idikan_8470_ERR1251806,Miami_28656_ERR160992,Kentucky_7835_ERR161899,Heidelberg_3771_ERR217441,Derby_27060_ERR2195717,Derby_26461_ERR2195737,Derby_38775_ERR2195774,Heidelberg_8300_ERR460378,Heidelberg_49193_GCF001441205,Heidelberg_49192_GCF001690095,Kentucky_7908_SRR1002824,Heidelberg_3741_SRR1029576,Meleagridis_8046_SRR103036…	315	NPMI01000001.1_gene_782	CCO40_01955	416157..416471	yes
Takoradi		group_20008	ERR161860	PROKKA_03018		hypothetical protein	- none -	5	5	5	0	3	2253	2255	99.87	100	0.63	1	0.77		Derby_8006_ERR1714949,Derby_60637_ERR2195747,Derby_32564_SRR5412462	1050	NZ_NPMA01000005.1	CCO33_RS13500	175218..176267	yes
Takoradi		group_20009	ERR161860	PROKKA_03019		hypothetical protein	- none -	5	5	5	0	3	2253	2255	99.87	100	0.63	1	0.77		Derby_8006_ERR1714949,Derby_60637_ERR2195747,Derby_32564_SRR5412462	600	NZ_NPMA01000005.1	CCO33_RS13505	176264..176863	yes
Teko		group_25112	SRR1107465	PROKKA_01515		Helicase, C-terminal:DEAD/DEAH box helicase, N-terminal	- none -	6	5	5	0	0	2253	2258	100	100	1	1	1			1194			312760..313953	yes
Telelkebir-I		group_22310	SRR1966500	PROKKA_3939		hypothetical protein	- none -	5	5	5	0	0	2253	2258	100	100	1	1	1			750			16676..17425	yes
Telelkebir-I		group_22308	SRR1966500	PROKKA_3941		hypothetical protein	- none -	5	5	5	0	0	2253	2258	100	100	1	1	1			1128			18472..19599	yes
Telelkebir-II		group_29403	SRR1753734	PROKKA_01622		Retron-type RNA-directed DNA polymerase (EC 2.7.7.49)	Group II intron-associated genes	3	3	3	0	0	2255	2258	100	100	1	1	1			1146	NZ_MZDK01000020.1	VX97_RS17680	54520..55665	yes
Telelkebir-II		group_29400	SRR1753734	PROKKA_01616		Putative ATP-binding protein	- none -	3	3	3	0	0	2255	2258	100	100	1	1	1			1452	NZ_MZDK01000020.1	VX97_RS17640	46340..47791	yes
Telelkebir-II		group_29401	SRR1753734	PROKKA_01617		hypothetical protein	- none -	3	3	3	0	0	2255	2258	100	100	1	1	1			639	NZ_MZDK01000020.1	VX97_RS17645	47788..48426	yes
Telelkebir-II		group_29405	SRR1753734	PROKKA_03150		PTS system, galactosamine-specific IID component	- none -	3	3	3	0	0	2255	2258	100	100	1	1	1			267	NZ_MZDH01000001.1	VY46_RS02660	514406-513572	yes
Telelkebir-II		group_29404	SRR1753734	PROKKA_03149		Galactosamine-6-phosphate isomerase (galactosamine-6-phosphate deaminase) (EC 5.3.1.-)	- none -	3	3	3	0	0	2255	2258	100	100	1	1	1			411	NZ_MZDH01000001.1	VY46_RS02665	513627-514037	yes
Tennessee		group_9855	ERR1817515	PROKKA_01681		hypothetical protein	- none -	24	25	25	0	12	2233	2246	99.47	100	0.68	1	0.81		4,5,12:d:-_3851_ERR1715138,I 4,5,12:d:-_47958_ERR1715145,Monschaui_8623_ERR2223846,I 4,5,12:d:-_26764_SRR1207445,I 4,5,12:d:-_26974_SRR1957995,I 4,5,12:d:-_26486_SRR1965057,Monschaui_8622_SRR1965885,Monschaui_26478_SRR1967010,Monschaui_26517_SRR1970153,Monschaui_60273_SRR5500929,Monschaui_60503_SRR5632803	687	NZ_CP007505.1_gene_8354	SEET0819_RS20665	4310877..4311704	no
Tennessee		group_12968	ERR1817515	PROKKA_02939		Pyruvate kinase (EC 2.7.1.40)	Glycerate metabolism; <br>Pyruvate metabolism I: anaplerotic reactions, PEP	24	25	25	0	25	2233	2233	98.89	100	0.5	1	0.67		Ohio_8301_ERR1069240,Paratyphi B_37237_ERR1276846,Newport_1422_ERR1714923,Livingstone_8609_ERR1714971,Livingstone_26786_ERR2177147,Lille_8313_SRR1107475,Ohio_8264_SRR1181565,Livingstone_27497_SRR1238787,Livingstone_8381_SRR1481673,Panama_26156_SRR1503314,Emek_26769_SRR1593409,Emek_8192_SRR1646018,Livingstone_28020_SRR1960080,Emek_3800_SRR1963133,Emek_27486_SRR1965762,Livingstone_8556_SRR1966141,O…	1446	NZ_CP007505.1_gene_820	SEET0819_RS02025	427377..428822	yes
Tennessee		group_9799	ERR1817515	PROKKA_02940		Transcriptional regulator, GntR family	- none -	24	25	25	0	25	2233	2233	98.89	100	0.5	1	0.67		Ohio_8301_ERR1069240,Paratyphi B_37237_ERR1276846,Newport_1422_ERR1714923,Livingstone_8609_ERR1714971,Livingstone_26786_ERR2177147,Lille_8313_SRR1107475,Ohio_8264_SRR1181565,Livingstone_27497_SRR1238787,Livingstone_8381_SRR1481673,Panama_26156_SRR1503314,Emek_26769_SRR1593409,Emek_8192_SRR1646018,Livingstone_28020_SRR1960080,Emek_3800_SRR1963133,Emek_27486_SRR1965762,Livingstone_8556_SRR1966141,O…	438	NZ_CP007505.1_gene_818	SEET0819_RS02020	426605..427264	yes
Tennessee		group_9798	ERR1817515	PROKKA_02938		putative acetyltransferase	- none -	24	25	25	0	25	2233	2233	98.89	100	0.5	1	0.67		Ohio_8301_ERR1069240,Paratyphi B_37237_ERR1276846,Newport_1422_ERR1714923,Livingstone_8609_ERR1714971,Livingstone_26786_ERR2177147,Lille_8313_SRR1107475,Ohio_8264_SRR1181565,Livingstone_27497_SRR1238787,Livingstone_8381_SRR1481673,Panama_26156_SRR1503314,Emek_26769_SRR1593409,Emek_8192_SRR1646018,Livingstone_28020_SRR1960080,Emek_3800_SRR1963133,Emek_27486_SRR1965762,Livingstone_8556_SRR1966141,O…	567	NZ_CP007505.1_gene_821	SEET0819_RS23640	428819..429385	yes
Tennessee		group_6491	ERR1817515	PROKKA_01040		hypothetical protein	- none -	24	25	25	0	28	2233	2230	98.76	100	0.47	1	0.64		Albany_42108_ERR1046165,Anatum_42099_ERR1046180,Anatum_8413_ERR1046216,Anatum_3700_ERR1714991,Anatum_7975_SRR1022659,Ouakam_28241_SRR1105685,Anatum_28240_SRR1105694,Anatum_26985_SRR1195659,Anatum_8380_SRR1206231,Anatum_26151_SRR1213774,Anatum_26951_SRR1596400,Anatum_26873_SRR1967288,Madelia_28054_SRR2962332,Anatum_28722_SRR2962336,Anatum_27882_SRR2962880,Anatum_32547_SRR3062682,Anatum_28650_SRR34…	276	NZ_CP007505.1_gene_1240	SEET0819_RS03060	654404..654679	yes
Tennessee		group_18871	ERR1817515	PROKKA_01041		hypothetical protein		24	25	25	0	32	2233	2226	98.58	100	0.44	1	0.61		Anatum_42099_ERR1046180,Anatum_8413_ERR1046216,Anatum_3700_ERR1714991,Miami_7994_SRR1022656,Anatum_7975_SRR1022659,Anatum_28240_SRR1105694,Anatum_26985_SRR1195659,Anatum_8380_SRR1206231,Anatum_26151_SRR1213774,Cerro_27943_SRR1302803,Cerro_8456_SRR1373615,Anatum_26951_SRR1596400,Cerro_27518_SRR1791287,Anatum_26873_SRR1967288,Madelia_28054_SRR2962332,Anatum_28722_SRR2962336,Anatum_27882_SRR2962880,…	267	NZ_CP007505.1_gene_1238	SEET0819_RS23710	654059..654325	yes
Thompson-I		group_3723	ERR028954	PROKKA_02230		Bipolar DNA helicase HerA	- none -	23	23	23	0	34	2235	2224	98.49	100	0.4	1	0.57		Paratyphi BA_1415_ERR023403,Paratyphi BA_3796_ERR129865,Uganda_8441_ERR161864,Paratyphi BA_3792_ERR460149,Szentes_7967_SRR1015723,Paratyphi BA_26387_SRR1106443,Irumu_26778_SRR1212253,Uganda_8428_SRR1272485,Wandsworth_8073_SRR1272531,MississippiI_27754_SRR1593400,Paratyphi BA_3782_SRR1639014,MississippiI_27960_SRR1640528,Irumu_8043_SRR1643163,Irumu_8577_SRR1645070,MississippiI_41558_SRR1816510,Par…	1776	NZ_CP012514.1_gene_5432	STho1986_RS13235	2753951..2755726	yes
Thompson-II		group_11129	SRR1198860	PROKKA_02532		hypothetical protein	- none -	9	9	9	0	0	2249	2258	100	100	1	1	1			1290			350538..351826	yes
Typhimurium		group_4049	DRR006255	PROKKA_04437		putative cytoplasmic protein	- none -	505	214	214	0	153	2044	2105	93.22	100	0.58	1	0.73		Madelia_3729_ERR029001,Javiana_3747_ERR029039,Ohio_8301_ERR1069240,Cotham_8545_ERR161862,Derby_8006_ERR1714949,Livingstone_8609_ERR1714971,Agama_3694_ERR1737307,Stourbridge_48663_ERR1743709,Agama_3699_ERR1743728,Paratyphi B_3821_ERR1755564,Agama_8411_ERR1816697,Agama_60712_ERR1817526,Minnesota_8135_ERR1948282,Livingstone_26786_ERR2177147,Stanleyville_3845_ERR2197867,Vitkin_8664_ERR2210623,Poona_8…	813	NC_003197.2_gene_8999	STM4493	4741390..4742215	yes
Typhimurium		group_7314	DRR006255	PROKKA_04441		putative cytoplasmic protein	- none -	505	214	214	0	168	2044	2090	92.56	100	0.56	1	0.72		Madelia_3729_ERR029001,Javiana_3747_ERR029039,Ohio_8301_ERR1069240,Poona_7997_ERR1556131,Cotham_8545_ERR161862,Derby_8006_ERR1714949,Livingstone_8609_ERR1714971,Agama_3694_ERR1737307,Stourbridge_48663_ERR1743709,Agama_3699_ERR1743728,Paratyphi B_3821_ERR1755564,Typhi_60476_ERR1764703,Agama_8411_ERR1816697,Agama_60712_ERR1817526,Minnesota_8135_ERR1948282,Livingstone_26786_ERR2177147,Stanleyville_3…	603	NC_003197.2_gene_9007	STM4497	4750656..4751265	yes
Typhimurium		group_3610	DRR006255	PROKKA_04442		putative inner membrane protein	- none -	505	214	214	0	167	2044	2091	92.6	100	0.56	1	0.72		Madelia_3729_ERR029001,Javiana_3747_ERR029039,Ohio_8301_ERR1069240,Cotham_8545_ERR161862,Derby_8006_ERR1714949,Livingstone_8609_ERR1714971,Agama_3694_ERR1737307,Stourbridge_48663_ERR1743709,Agama_3699_ERR1743728,Paratyphi B_3821_ERR1755564,Typhi_60476_ERR1764703,Agama_8411_ERR1816697,Agama_60712_ERR1817526,Minnesota_8135_ERR1948282,Livingstone_26786_ERR2177147,Stanleyville_3845_ERR2197867,Vitkin_…	609	NC_003197.2_gene_9009	STM4498	4751255..4751863	yes
Typhimurium		group_2698	DRR006255	PROKKA_04436		putative cytoplasmic protein	- none -	505	214	214	0	172	2044	2086	92.38	100	0.55	1	0.71		Madelia_3729_ERR029001,Javiana_3747_ERR029039,Ohio_8301_ERR1069240,Poona_7997_ERR1556131,Cotham_8545_ERR161862,Derby_8006_ERR1714949,Livingstone_8609_ERR1714971,Agama_3694_ERR1737307,Stourbridge_48663_ERR1743709,Agama_3699_ERR1743728,Paratyphi B_3821_ERR1755564,Typhi_60476_ERR1764703,Agama_8411_ERR1816697,Agama_60712_ERR1817526,Minnesota_8135_ERR1948282,Livingstone_26786_ERR2177147,Stanleyville_3…	2604	NC_003197.2_gene_8997	STM4492	4738790..4741391	yes
Typhimurium		group_406	DRR006255	PROKKA_04439		putative type II restriction enzyme methylase subunit	- none -	505	214	214	0	182	2044	2076	91.94	100	0.54	1	0.7		Madelia_3729_ERR029001,Javiana_3747_ERR029039,Ohio_8301_ERR1069240,Cotham_8545_ERR161862,Kentucky_8434_ERR1714737,Derby_8006_ERR1714949,Livingstone_8609_ERR1714971,Agama_3694_ERR1737307,Stourbridge_48663_ERR1743709,Agama_3699_ERR1743728,Paratyphi B_3821_ERR1755564,Typhi_60476_ERR1764703,Agama_8411_ERR1816697,Agama_60712_ERR1817526,Minnesota_8135_ERR1948282,Livingstone_26786_ERR2177147,Stanleyvill…	3678	NC_003197.2_gene_9003	STM4495	4743280..4746964	yes
Typhimurium		group_1257	DRR006255	PROKKA_04440		ATPase-like protein	- none -	505	214	214	0	179	2044	2079	92.07	100	0.54	1	0.7		Madelia_3729_ERR029001,Javiana_3747_ERR029039,Ohio_8301_ERR1069240,Cotham_8545_ERR161862,Kentucky_8434_ERR1714737,Derby_8006_ERR1714949,Livingstone_8609_ERR1714971,Agama_3694_ERR1737307,Stourbridge_48663_ERR1743709,Agama_3699_ERR1743728,Paratyphi B_3821_ERR1755564,Typhi_60476_ERR1764703,Agama_8411_ERR1816697,Agama_60712_ERR1817526,Minnesota_8135_ERR1948282,Livingstone_26786_ERR2177147,Stanleyvill…	3642	NC_003197.2_gene_9005	STM4496	4747003..4750644	yes
Uganda		group_20060	ERR161864	PROKKA_04236		hypothetical protein	- none -	11	9	8	1	0	2249	2258	100	88.89	1	0.89	0.94	Uganda_26845_SRR3156223		465	NZ_MXEA01000003.1	Z843_RS08325	325054..325518	yes
Wandsworth		group_25341	SRR1157600	PROKKA_03340		Bifunctional acetyl transferase/isomerase	- none -	7	7	7	0	0	2251	2258	100	100	1	1	1			378	NZ_CP019417.1_gene_4535	LFZ43_RS11280	2193358..2193813	yes
Wandsworth		group_25343	SRR1157600	PROKKA_03373		glycosyl transferase, group 1 family protein	- none -	7	7	7	0	0	2251	2258	100	100	1	1	1			1041	NZ_CP019417.1_gene_4525	LFZ43_RS11255	2187348..2188388	yes
Wandsworth		group_25342	SRR1157600	PROKKA_03341		WxcM-like domain-containing protein		7	7	7	0	0	2251	2258	100	100	1	1	1			396	NZ_CP019417.1_gene_4537	LFZ43_RS11285	2193814..2194209	yes
Wandsworth		group_25339	SRR1157600	PROKKA_03338		WzxE protein		7	7	7	0	0	2251	2258	100	100	1	1	1			1254	NZ_CP019417.1_gene_4531	LFZ43_RS11270	2191003..2192256	yes
Weltevreden		group_12943	ERR1046286	PROKKA_04316		hypothetical protein	- none -	44	43	43	0	0	2215	2258	100	100	1	1	1			186	NZ_LN890518.1_gene_2559	ARC00_RS06305	1312692..1312904	yes
