# Supplementary material for: In silico Identification of Serovar-Specific Genes for Salmonella Serotyping
Source: Front Microbiol. 2019 Apr 24;10:835. doi: 10.3389/fmicb.2019.00835 (PMC6491675; doi:10.3389/fmicb.2019.00835)
Supplement: DATA S1 — Sequences of 131 serovar-specific gene markers. [file Data_Sheet_2.ZIP]

Archive with 132 entries (131 files):
- Supplymentary_data1/
- Supplymentary_data1/14512d-group_20560-ERR1715138_scaffolds-PROKKA_03446.fasta
- Supplymentary_data1/Abaetetuba-group_23829-SRR1300713_scaffolds-PROKKA_01249.fasta
- Supplymentary_data1/Aberdeen-group_12924-ERR230424_scaffolds-PROKKA_02686.fasta
- Supplymentary_data1/Abony-group_25981-SRR1203042_scaffolds-PROKKA_02394.fasta
- Supplymentary_data1/Adelaide-group_22016-ERR2223857_scaffolds-PROKKA_01615.fasta
- Supplymentary_data1/Agama-group_20591-ERR1737307_scaffolds-PROKKA_03184.fasta
- Supplymentary_data1/Agbeni-group_13016-SRR1645828_scaffolds-PROKKA_01996.fasta
- Supplymentary_data1/Agona-group_13254-ERR1334357_scaffolds-PROKKA_01809.fasta
- Supplymentary_data1/Alachua-group_23986-SRR1023857_scaffolds-PROKKA_03080.fasta
- Supplymentary_data1/Albany-group_18584-ERR1046135_scaffolds-PROKKA_00891.fasta
- Supplymentary_data1/Anatum-group_18864-ERR1046180_scaffolds-PROKKA_01197.fasta
- Supplymentary_data1/Bareilly-I-group_9720-ERR1046183_scaffolds-PROKKA_04100.fasta
- Supplymentary_data1/Bareilly-II-group_19148-SRR3199880_scaffolds-PROKKA_03928.fasta
- Supplymentary_data1/Berta-group_12360-ERR038655_scaffolds-PROKKA_02346.fasta
- Supplymentary_data1/Bispebjerg-group_22940-SRR1105670_scaffolds-PROKKA_04445.fasta
- Supplymentary_data1/Bonariensis-group_12446-SRR1639000_scaffolds-PROKKA_03692.fasta
- Supplymentary_data1/Bovismorbificans-I-group_7492-ERR017990_scaffolds-PROKKA_02705.fasta
- Supplymentary_data1/Bovismorbificans-II-group_10488-SRR1057388_scaffolds-PROKKA_03212.fasta
- Supplymentary_data1/Braenderup-group_18752-ERR1046147_scaffolds-PROKKA_03222.fasta
- Supplymentary_data1/Brandenburg-group_9426-ERR1737315_scaffolds-PROKKA_02243.fasta
- Supplymentary_data1/Bredeney-group_4783-SRR4011087_scaffolds-PROKKA_03171.fasta
- Supplymentary_data1/Brunei-group_9749-SRR1481656_scaffolds-PROKKA_01832.fasta
- Supplymentary_data1/Cerro-I-group_18790-ERR1046155_scaffolds-PROKKA_03689.fasta
- Supplymentary_data1/Cerro-II-group_12792-ERR1046155_scaffolds-PROKKA_02512.fasta
- Supplymentary_data1/Chester-group_4275-ERR2123624_scaffolds-PROKKA_03252.fasta
- Supplymentary_data1/Choleraesuis-group_12144-ERR016876_scaffolds-PROKKA_00504.fasta
- Supplymentary_data1/Corvallis-group_18997-ERR1046223_scaffolds-PROKKA_04066.fasta
- Supplymentary_data1/Cotham-group_13415-ERR161862_scaffolds-PROKKA_00345.fasta
- Supplymentary_data1/Cubana-group_24150-SRR1035557_scaffolds-PROKKA_04481.fasta
- Supplymentary_data1/Derby-I-II-group_9648-ERR2195717_scaffolds-PROKKA_03655.fasta
- Supplymentary_data1/Derby-III-group_21849-ERR2195737_scaffolds-PROKKA_04296.fasta
- Supplymentary_data1/Dublin-group_9173-ERR015586_scaffolds-PROKKA_01427.fasta
- Supplymentary_data1/Durham-group_13996-SRR1643122_scaffolds-PROKKA_02703.fasta
- Supplymentary_data1/Eastbourne-group_24805-SRR1105674_scaffolds-PROKKA_04722.fasta
- Supplymentary_data1/Enteritidis-clade-A-C-group_12124-SRR1636569_scaffolds-PROKKA_04013.fasta
- Supplymentary_data1/Enteritidis-clade-B-group_5393-ERR024419_scaffolds-PROKKA_03707.fasta
- Supplymentary_data1/Florida-group_18141-SRR3479650_scaffolds-PROKKA_01874.fasta
- Supplymentary_data1/Gallinarum-group_12124-ERR018016_scaffolds-PROKKA_02851.fasta
- Supplymentary_data1/Gaminara-group_19307-SRR1195673_scaffolds-PROKKA_03982.fasta
- Supplymentary_data1/Give-I-II-group_9444-ERR1046219_scaffolds-PROKKA_03511.fasta
- Supplymentary_data1/Give-III-group_13060-ERR1082897_scaffolds-PROKKA_00666.fasta
- Supplymentary_data1/Glostrup-group_1528-SRR1959394_scaffolds-PROKKA_01804.fasta
- Supplymentary_data1/Goldcoast-group_28429-SRR1645229_scaffolds-PROKKA_01417.fasta
- Supplymentary_data1/Hadar-group_9290-ERR018006_scaffolds-PROKKA_02455.fasta
- Supplymentary_data1/Hartford-group_24038-SRR1030367_scaffolds-PROKKA_02861.fasta
- Supplymentary_data1/Havana-I-group_18638-SRR1106378_scaffolds-PROKKA_02748.fasta
- Supplymentary_data1/Havana-II-group_24891-SRR1106378_scaffolds-PROKKA_02966.fasta
- Supplymentary_data1/Heidelberg-I-group_5551-ERR1251772_scaffolds-PROKKA_00321.fasta
- Supplymentary_data1/Heidelberg-II-group_23402-ERR460378_scaffolds-PROKKA_02861.fasta
- Supplymentary_data1/Hvittingfoss-I-II-group_19311-SRR1646553_scaffolds-PROKKA_00292.fasta
- Supplymentary_data1/Hvittingfoss-III-group_24078-SRR1646276_scaffolds-PROKKA_02714.fasta
- Supplymentary_data1/Indiana-group_18665-ERR1046140_scaffolds-PROKKA_00021.fasta
- Supplymentary_data1/Infantis-group_9076-DRR021403_scaffolds-PROKKA_04475.fasta
- Supplymentary_data1/Inverness-group_23914-SRR1021900_scaffolds-PROKKA_00275.fasta
- Supplymentary_data1/Javiana-group_3360-SRR1033544_scaffolds-PROKKA_00730.fasta
- Supplymentary_data1/Johannesburg-group_10071-ERR161867_scaffolds-PROKKA_03738.fasta
- Supplymentary_data1/Kedougou-group_18657-ERR1046138_scaffolds-PROKKA_03770.fasta
- Supplymentary_data1/Kentucky-I-group_20143-SRR1002824_scaffolds-PROKKA_03846.fasta
- Supplymentary_data1/Kentucky-II-group_19391-ERR1714737_scaffolds-PROKKA_00986.fasta
- Supplymentary_data1/Kisarawe-group_20943-ERR1743744_scaffolds-PROKKA_03633.fasta
- Supplymentary_data1/Kottbus-group_9279-SRR1645329_scaffolds-PROKKA_02586.fasta
- Supplymentary_data1/Lexington-group_25570-SRR1168381_scaffolds-PROKKA_03515.fasta
- Supplymentary_data1/Litchfield-group_5749-SRR1015726_scaffolds-PROKKA_01391.fasta
- Supplymentary_data1/Liverpool-group_15620-SRR1212245_scaffolds-PROKKA_03457.fasta
- Supplymentary_data1/Livingstone-group_19154-ERR2235612_scaffolds-PROKKA_04083.fasta
- Supplymentary_data1/London-I-group_12855-ERR1046182_scaffolds-PROKKA_04129.fasta
- Supplymentary_data1/London-II-group_22409-ERR230387_scaffolds-PROKKA_01730.fasta
- Supplymentary_data1/Madelia-group_15458-SRR1548430_scaffolds-PROKKA_02037.fasta
- Supplymentary_data1/Manhattan-group_21352-ERR1817528_scaffolds-PROKKA_03568.fasta
- Supplymentary_data1/Matopeni-group_25523-SRR1164591_scaffolds-PROKKA_03944.fasta
- Supplymentary_data1/Mbandaka-group_13013-ERR1069242_scaffolds-PROKKA_03332.fasta
- Supplymentary_data1/Meleagridis-group_24027-SRR1030364_scaffolds-PROKKA_03277.fasta
- Supplymentary_data1/Mgulani-group_25788-SRR1411132_scaffolds-PROKKA_00819.fasta
- Supplymentary_data1/Miami-group_13336-ERR160992_scaffolds-PROKKA_01472.fasta
- Supplymentary_data1/Michigan-group_24469-SRR1060704_scaffolds-PROKKA_02867.fasta
- Supplymentary_data1/Mikawasima-group_22119-ERR406396_scaffolds-PROKKA_00520.fasta
- Supplymentary_data1/Minnesota-group_21436-ERR1948282_scaffolds-PROKKA_00335.fasta
- Supplymentary_data1/Mississippi-I-group_27973-SRR1816510_scaffolds-PROKKA_02420.fasta
- Supplymentary_data1/Mississippi-II-group_24853-SRR1106305_scaffolds-PROKKA_03263.fasta
- Supplymentary_data1/Monschaui-group_21990-ERR2223846_scaffolds-PROKKA_03724.fasta
- Supplymentary_data1/Montevideo-group_18278-ERR029046_scaffolds-PROKKA_01259.fasta
- Supplymentary_data1/Muenchen-I-group_14100-ERR212597_scaffolds-PROKKA_03815.fasta
- Supplymentary_data1/Muenchen-II-group_18127-SRR1021744_scaffolds-PROKKA_03039.fasta
- Supplymentary_data1/Muenster-group_12428-ERR029009_scaffolds-PROKKA_02519.fasta
- Supplymentary_data1/Napoli-group_21777-ERR2177565_scaffolds-PROKKA_03828.fasta
- Supplymentary_data1/Newport-I-IIgroup_3899-SRR2749447_scaffolds-PROKKA_02051.fasta
- Supplymentary_data1/Newport-I-III-group_12192-SRR2749447_scaffolds-PROKKA_04088.fasta
- Supplymentary_data1/Norwich-group_12890-SRR1030811_scaffolds-PROKKA_00388.fasta
- Supplymentary_data1/Ohio-group_19149-ERR1069240_scaffolds-PROKKA_01411.fasta
- Supplymentary_data1/Oranienburg-group_12611-ERR045310_scaffolds-PROKKA_03538.fasta
- Supplymentary_data1/Oranienburg-III-group_25108-SRR3453164_scaffolds-PROKKA_02726.fasta
- Supplymentary_data1/Orion-group_18599-ERR1714962_scaffolds-PROKKA_00127.fasta
- Supplymentary_data1/Oslo-I-group_18917-ERR1046245_scaffolds-PROKKA_03701.fasta
- Supplymentary_data1/Oslo-II-group_37263-SRR4113425_scaffolds-PROKKA_02857.fasta
- Supplymentary_data1/Ouakam-group_24616-SRR1089516_scaffolds-PROKKA_03732.fasta
- Supplymentary_data1/Panama-group_12457-ERR029044_scaffolds-PROKKA_02713.fasta
- Supplymentary_data1/Paratyphi A-I-group_9298-ERR028502_scaffolds-PROKKA_01853.fasta
- Supplymentary_data1/Paratyphi A-II-group_18110-ERR028502_scaffolds-PROKKA_02396.fasta
- Supplymentary_data1/Paratyphi B-I-II-group_9302-SRR1177166_scaffolds-PROKKA_03992.fasta
- Supplymentary_data1/Paratyphi B-III-group_21029-ERR1755564_scaffolds-PROKKA_02996.fasta
- Supplymentary_data1/Paratyphi B-mono-group_10453-SRR1177166_scaffolds-PROKKA_01404.fasta
- Supplymentary_data1/Paratyphi C-group_12140-ERR016874_scaffolds-PROKKA_04180.fasta
- Supplymentary_data1/Pomona-group_21894-SRR1090981_scaffolds-PROKKA_02329.fasta
- Supplymentary_data1/Poona-group_9987-ERR998555_scaffolds-PROKKA_02073.fasta
- Supplymentary_data1/Potsdam-group_21033-SRR1958408_scaffolds-PROKKA_00919.fasta
- Supplymentary_data1/Reading-I-group_19849-ERR160968_scaffolds-PROKKA_03408.fasta
- Supplymentary_data1/Reading-II-group_27791-SRR1573182_scaffolds-PROKKA_01820.fasta
- Supplymentary_data1/Rissen-group_18772-ERR1046151_scaffolds-PROKKA_03652.fasta
- Supplymentary_data1/Rubislaw-group_9768-SRR3173535_scaffolds-PROKKA_00145.fasta
- Supplymentary_data1/Saintpaul-I-group_3760-ERR2202571_scaffolds-PROKKA_03180.fasta
- Supplymentary_data1/Saintpaul-II-group_23990-SRR1025971_scaffolds-PROKKA_01303.fasta
- Supplymentary_data1/Saintpaul-III-group_5720-SRR5583851_scaffolds-PROKKA_02836.fasta
- Supplymentary_data1/Sandiego-group_9478-SRR1960188_scaffolds-PROKKA_02578.fasta
- Supplymentary_data1/Schwarzengrund-group_12504-SRR1539630_scaffolds-PROKKA_03931.fasta
- Supplymentary_data1/Senftenberg-I-II-group_7822-ERR1046230_scaffolds-PROKKA_03243.fasta
- Supplymentary_data1/Senftenberg-III-group_37283-SRR4175479_scaffolds-PROKKA_00159.fasta
- Supplymentary_data1/Soerenga-group_27489-SRR1548398_scaffolds-PROKKA_02463.fasta
- Supplymentary_data1/Stanley-group_9364-ERR024812_scaffolds-PROKKA_02293.fasta
- Supplymentary_data1/Stanleyville-group_6383-ERR998543_scaffolds-PROKKA_03478.fasta
- Supplymentary_data1/Takoradi-group_20010-SRR1958099_scaffolds-PROKKA_03563.fasta
- Supplymentary_data1/Teko-group_25111-SRR1107465_scaffolds-PROKKA_01515.fasta
- Supplymentary_data1/Telelkebir-I-group_22309-SRR1966500_scaffolds-PROKKA_03940.fasta
- Supplymentary_data1/Telelkebir-II-group_29402-SRR1753734_scaffolds-PROKKA_01621.fasta
- Supplymentary_data1/Tennessee-group_18872-ERR1817515_scaffolds-PROKKA_01043.fasta
- Supplymentary_data1/Thompson-I-group_17975-ERR028954_scaffolds-PROKKA_02229.fasta
- Supplymentary_data1/Thompson-II-group_25846-SRR1793250_scaffolds-PROKKA_02888.fasta
- Supplymentary_data1/Typhimurium-group_2541-SRR3049434_scaffolds-PROKKA_04230.fasta
- Supplymentary_data1/Uganda-group_20061-ERR161864_scaffolds-PROKKA_04238.fasta
- Supplymentary_data1/Virchow-group_19276-SRR1965715_scaffolds-PROKKA_04264.fasta
- Supplymentary_data1/Wandsworth-group_25340-SRR1157600_scaffolds-PROKKA_03339.fasta
- Supplymentary_data1/Weltevreden-group_19078-ERR1046286_scaffolds-PROKKA_04318.fasta
