# Supplementary material for: In silico Identification of Serovar-Specific Genes for Salmonella Serotyping
Source: Front Microbiol. 2019 Apr 24;10:835. doi: 10.3389/fmicb.2019.00835 (PMC6491675; doi:10.3389/fmicb.2019.00835)
Supplement: DATA S1 — Sequences of 131 serovar-specific gene markers. [file Data_Sheet_2.ZIP › Supplymentary_data1/14512d-group_20560-ERR1715138_scaffolds-PROKKA_03446.fasta]

>I 4,[5],12:d:--group_20560-ERR1715138_scaffolds-PROKKA_03446
ATGGCAGAAGCAGCAAAAAAAACATCGCAAAAACGGGATGAAAAAAAAGACTCCACATCA
GCATCATCAATGGAATTTCTGAGCTCACGACAATCAAAAGATATCTACCTTGGATTGTGT
GGATATGTTGGTTGCGGCATGAGAACAATAAACGAAATAGCCGAAGAAATATCCAAAGAG
TGGGATTACAATGTTGTGCATATTCGAATAAGTGCACTCCTGGAAAGTTCAATTTATTTT
GAGCCGGCAGCACTAACGGCATCCAAGAGTACTCAAGTTAACAGACACTTAAAGCTTCAA
GATATTGCTAATAGGCTTCGTAAATATTACAACAGAAATGAATTACTGGCTGAAGCTGCG
ATTGCAGCAATCGCCTCAGAGAAAAAAAACATTGATTATACTAATGAGGATTATAAAGGC
ACAGTCTTCATCATTGATCAATTCAAAAGACCAGAAGAAGTAGAGCTGTTCAGAGTTATA
TACCAGCACAATTTTTACTTATTAGGAATTTTGCGCGATTTAGATTACCGAATACCTAAT
CTCATTGCTGACGAATCAACAAAGGACGACCTCCATTTAATTATTAACATTGATAATAAA
TCCTCTGAACCGCATGGACAAAGAACAGGAGAAACCATTCTTGATTCAGATTTTTTCATT
AAAAATAACTTCAGTCAAAAAAGTGAATTAAAGAAGAAGATTGAACGTTTTTTTGGCCTT
ATTCATGGTAAAAACGGTTTGACACCAACATTTAATGAAAAAGGCATGTACGCTGCTTTT
TCAACATCATTACAATCAGCTTGTCTGTCGCGTCAGGTAGGTGCTGCGCTTTTTGATGAT
GAAGGGAATCTGCTCGCAGTAGGCAAGAACGACGTACCTAAAGCTGGTGGCGGATTATAT
AGCAGTGATGACTTTGATAACGATCATCGGTGTGTTCATAAAAGTGGTAAGTGTTATAAT
GATACAAATAAAATAAAAATTAAAGAACGAATAAAAAAAGTATTATCAAATGAAGTCAGT
GCTGTGTTAGGCATCTCCGCTGGACAAGCTGTTGCAGATATTAATCTGACACGACTTTTA
AACAGCTTAGACAAAATTGCAGAAGGTATTTACAAAGACAGCAAGATTTCTAGCGTGATG
GAATACTCCAGATCAATTCACGCTGAAATGGACGTAATTACTTCAATGGCCAGAAAACAA
AATGGCGATACTAAAGATAAAATTCTTTATACGACTACCTATCCCTGCCATAACTGTGCA
AGGCATATTGTCGCGGCAGGAATTAAAAAAGTGGTATATATAGAACCATTTGATAAAAGT
CTTGCCCTAGACCTGCATAATGATGCGATAACAAAGAATGAAGAATCATCTAAAGTTATA
TTTTGTGACTTTGAGGGTGTATCTCCACGTCGCTACAATAAATTTTTCAGACCAACGGAT
GAACGCAAAGATGATAAAACTGGGACTGCCAATAAATTTAATGTCCGCTACAAAAATCAT
ATAGATGTTCAATATCTTGATGATTATCGAAAATATGAGTCTGCTGTTGCTAAGAAATTT
ATAACGGAAATTTCTAAACCAGAACCACAGCAATAA
