# Supplementary material for: In silico Identification of Serovar-Specific Genes for Salmonella Serotyping
Source: Front Microbiol. 2019 Apr 24;10:835. doi: 10.3389/fmicb.2019.00835 (PMC6491675; doi:10.3389/fmicb.2019.00835)
Supplement: DATA S1 — Sequences of 131 serovar-specific gene markers. [file Data_Sheet_2.ZIP › Supplymentary_data1/Aberdeen-group_12924-ERR230424_scaffolds-PROKKA_02686.fasta]

>Aberdeen-group_12924-ERR230424_scaffolds-PROKKA_02686
ATGTCGGCCTATGCGAATCCAGTTTGTGGCGGTGGGTCTGGATATCTGAAGAAATGCACA
GGCCCCATCGAGTGTGAGGCTGTGTTATTCCATGGTTACTCCGATAAAAGAAATCCCCGC
GAGTGCGAGGATTGTTATTGCTGCGGTGATGCTGGCAGTTACACAGAATTACTGACAGGC
TCAGGTGGTGCTGTATGGTGGGATTATATAGAAGGATCTGAATACAATCTTTCAGACATA
CTTTTACAGACAGCATCAACACGTGCTGATGCTGAACTCCCCCTTGCCAACGCAAAAGTT
TCTGCTACTGTAGAGCAGACTATATGTGCATATGGTGCATCAATTGGGATTACAAACTCA
AACGTTTTAGCTAAGTTCAGACAAACATCACTTTTACATCCAGTTGCCGTTAATGGTGCG
ACTGGTCCTGGGACGCATATAAACATAACCCCTGGATGTCATGTGTCCATCGAGAATCAA
AGTGATCAAAGTGGAAGTCCTTATGTTAAGTATAAGACTGGCATCACTTATAGTGATAAC
CAGTAG
