# Supplementary material for: In silico Identification of Serovar-Specific Genes for Salmonella Serotyping
Source: Front Microbiol. 2019 Apr 24;10:835. doi: 10.3389/fmicb.2019.00835 (PMC6491675; doi:10.3389/fmicb.2019.00835)
Supplement: DATA S1 — Sequences of 131 serovar-specific gene markers. [file Data_Sheet_2.ZIP › Supplymentary_data1/Abony-group_25981-SRR1203042_scaffolds-PROKKA_02394.fasta]

>Abony-group_25981-SRR1203042_scaffolds-PROKKA_02394
ATGAAGTTGAATGAAATATGTACTGAGCCAAAGCTTACTAGTTCAAATCCTCTTAAGGAT
GGTTATGATCGATATGTAGGTTTGGAACACATCGATTCGAACTCACTAACAATATCTCGT
TGGGGGGATATTGCTAAGGATAAGCCTAGTTTTATAAAAGTTTTTAAAAAAGGCCATATC
CTATTAGGCAAGAGACGACCTTATTTACGGAAGGCTGCAATTGCACATTTTGATGGTATA
TGTTCTGGGGATATTATTGTTCTTGAAGCTAATCAAGCTGTAGTAAATCCAGAACTGTTT
CCATTTCTGATTCATTCCAATAAGCTTTGGTCACACGCAATAAAAACTTCTTCGGGTTCT
TTATCCCCTAGAACAAAATTTAAAGATCTAGGGCAAGTTGAGTTTTCTCTCCCTGATCTG
GATGGTCAAAAAATTCTAGCGGATGATTTGCTAAATATTCAAAGAAACAGAGTATTAATA
GAGCAGCAAATCGAAGCCACATCGCAACTTATATCGTCGACACTTCAAGAAACATGTGGA
ATGCTAGGTAAGCGCACTCCTACTGATAGACTTGATGAGCGTTGCCCAGAAGATTATATG
GTTGTAAAACTTAAAGATGTTCTAGTTAGGGTGAGTCGTCCAGTAGAACTATTTGATCAT
CTTGAATATGGAACTGTAGTTGCTAGAAGGGCTTTCGGTGGGGTTGAAGCAAGAGAATCA
ATTCTTGGGAAAAACATTAAAGTAAAAAGTCAGTTTGAAATAAAAAGTGGCGATTTTCTT
ATATCAAAACGACAAATCGTTCATGGTGGTTGCGGTGTGGTTCCACAGCACTTGTCGGGA
AGCATTGTTTCGAATGAGTATGATGTATTTAATACGACAGATTGCTTAGATATGAGTTTT
TTTTCTTGGCTAGTTAGAACTCCTTGTTTAAGAAATTATTTTTATATCAGTAGCGTCGGG
GTACATATTGAAAAAATGCTCTTCAAAACGGAACTATGGCTTAATATGCCTATAATCTTA
CCACCGTTGGATGTACAAAAAACAATCGCTATGACATTAAATGAATTGGTTTCTTTTAGT
CAAACACAATTCGGAAAAATTGATCACCTTGAAGAGATTAAGACACACCTATTGAGCGAA
TAA
