# Supplementary material for: In silico Identification of Serovar-Specific Genes for Salmonella Serotyping
Source: Front Microbiol. 2019 Apr 24;10:835. doi: 10.3389/fmicb.2019.00835 (PMC6491675; doi:10.3389/fmicb.2019.00835)
Supplement: DATA S1 — Sequences of 131 serovar-specific gene markers. [file Data_Sheet_2.ZIP › Supplymentary_data1/Agama-group_20591-ERR1737307_scaffolds-PROKKA_03184.fasta]

>Agama-group_20591-ERR1737307_scaffolds-PROKKA_03184
ATGAAAAGAGAACTTCTGCGCCTCATCGACAGTCTGTCTAAAGAGCTAGACGAGGGCAAT
CTTGCAGTTTTTGCAGGTGCTGGTTTATCCCGATCAGCGGGCTTTGTAGATTGGAAGTCA
CTGTTGAAACCAATCGCTGACGACTTAGATCTTGATGTTGAAAGAGAATGGGACTTGGTG
ACCCTTGCTCAGTACCATGCTAATGCCAATGCGGCAAACCGCTCGAAATTGAATCAGATG
CTTGTCTCTGAATTTTCATCTGGTTTAGCACCAACTGAGAATCATGAAATTCTAGCCAGA
CTACCAATCCAGACCTATTGGACTACAAACTACGACAAGCTCATAGAGAGCTCGCTTGAA
CGAAATGGTAAAATTCCTGACGTCAAGTACACCAATAAGCAATTAGCAACTACCCGTCCC
AAGCGAGATGCTGTCGTTTACAAAATGCATGGAGATGTTGATCACGCATCAGAGGCTGTG
CTGATCCGGGATGATTATGAACGCTATCACATAAAGATGCAGCCGTTCATTACTGCCCTC
AGCGGTGACCTGATAGCTAAAACTTTTCTTTTCTTGGGATTCAGCTTCACTGATCCGAAC
CTTGAGTACATTTTGAGTCGAGTTAGAATTCAATTTGCGCAGGACCAGCGTCAGCACTAT
TGCATCCTGCGTAAGGCTAGCAGACAGGAAGGTGAAGAACTGGCCGATTTCGAATATCGT
GAACGCAAAGAAGAACTCTTCAGGCATGAATTGCTACGGGTTGGGATCAAGGTTGTAAGT
GTTGATGAGTTTTCTGAAATCACCGATATCCTGAGAGAAATTGAACGCCGCCACAAACGT
AAAACCATTTTTATATCCGGTGCCGCTCATGACTACACTCCCTGGAGCGCGTCAGAAGCG
GAACAGTTTGTTTACAGACTAAGCAAAGCTATCAGTAAACAGCAGTATCGTGTTATCTCA
GGATTCGGTCTGGGGATCGGCAGTGCTGTCATCACTGGTGTACTCGAAGAAACCATTATG
AATGGTGGTCGTCTCGACAGTGATCAATTAGTCCTTCGTCCTTTTCCCCAGAGTCAGTCA
GGTGAACGTGCTTTACCTGAGCTCTGGACCGAGTACCGCCGTAACATGCTTGCTCACGCA
GGTGTTGCTCTCTTTCTATTTGGTAACAAGTTGGATAAGACAGGGGCTGTAGTGCCATCC
AGTGGCATGCGTGAAGAGTTTGATATTGCAATAGCTAACGGTCTTTTTGTTATTCCGGTT
GGTATTACCGGTTCGATCTCAGCCGAACTGTGGCAAGAGGTAATTAATACCTATGACGAA
TCGAAGTACCAGCAAGGTAAGAAGATCACTCCTCTACTTCATAAACTGGGTGCCCAAGAT
ACTGACTTGGCTCATGCCCATGACGTCATACTCTCTCTCCTGTCCCTCATCTAA
