# Supplementary material for: In silico Identification of Serovar-Specific Genes for Salmonella Serotyping
Source: Front Microbiol. 2019 Apr 24;10:835. doi: 10.3389/fmicb.2019.00835 (PMC6491675; doi:10.3389/fmicb.2019.00835)
Supplement: DATA S1 — Sequences of 131 serovar-specific gene markers. [file Data_Sheet_2.ZIP › Supplymentary_data1/Agbeni-group_13016-SRR1645828_scaffolds-PROKKA_01996.fasta]

>Agbeni-group_13016-SRR1645828_scaffolds-PROKKA_01996
GTGAGTGACAAACTTGCTGCGTTAATCCAGATAGCTCGACCTTCAAATTGTTTGGAATTG
AGTGCCGGAGAGGGTGCTTTAATTGATGCTGTTCTCAAAAAATACCCGAAAGTGCATATT
ACTGCAGTGGATATAGATTATAAAAATGCTTTATATCTTAGGAATAAATATCCAGATGTG
AATGTTTTATGCGGTGATTCTACATTGCCAGAACTGTGTGATTTAATCAATGATTCATCT
TTCGACATCGCTTTATGTAACCCACCATTCAAAAGTATAGTTATCAACTCTTTTATATCT
TCACTGGTTTTTGATATGACTGGTAAGAAATTCAAAGGTGACAAAATAAGAGCCGAGATA
GTTTTTTTGCTTTTAAATCTTAAAAAACTTAAATCTTCTGGTGAACTTGCAATTATACTG
CCGGATATATTTTTTTCTTCATTAAGTTATTCATGGTTGCGTGAGTATTTGATTAACAAT
TTTTCTGTAAGTAAAATTATAGAATGCGAGCATAAAGCATTTAAGAAAACTGAGGCTAAA
ACCCATATCTATCATATCAGGAATGAGTCTGCCAGAAAGCAATATCAAATTGCATTTGAA
AAAAAAGGTTGCGAGACTTATTTATCTAATATGGATTTTGTTTTTAAAAATCAATTTCCT
GATGTATCCGAAGAGTTTGATGATAAGTTTATTTTATTTCGAGGGAAAAAGTCAGGAAAG
GAATGCCGTAATTCAGGATTACCTTATTTTCACACTACATCATTTGATAGTGTTTTAACA
GAAAAAGAATTCAACTTTAATTCTTATGATAGTATTGCATCAAAAAATGACATTCTGGTT
GCGCGGGTAGGGACACGGGTGTTAGGAAAAACAGTTGTGTTTAAAGGGGTAGCAGCAATA
GTTAGCGACTGTATTTTTTGCTTAAGAATAAGTGACAAAAATCTTAGAGATTATTTTTTT
GATAGATGGTTGGAGGATAAAGAAAAATGGATATCAGAAAATGCAAAAGGGACTTGTGCA
AAACATTTTAGTTTGATTTCCTTCAAAAATTACGTGAGAAACTGTATTTCTAGTTATTAT
AAGTAA
