# Supplementary material for: In silico Identification of Serovar-Specific Genes for Salmonella Serotyping
Source: Front Microbiol. 2019 Apr 24;10:835. doi: 10.3389/fmicb.2019.00835 (PMC6491675; doi:10.3389/fmicb.2019.00835)
Supplement: DATA S1 — Sequences of 131 serovar-specific gene markers. [file Data_Sheet_2.ZIP › Supplymentary_data1/Agona-group_13254-ERR1334357_scaffolds-PROKKA_01809.fasta]

>Agona-group_13254-ERR1334357_scaffolds-PROKKA_01809
ATGAATCTCTACTATAAAACAGAACTTGGAAAGCTTTATCTTGGGGACTCTCTTGATGTC
CTTAATGACGAGGACATCAGTAAATACGTAGGGAAAGTAAACCTTATCGTTACATCACCA
CCTTTCCCATTGAATAATAAGAAAAAATATGGAAATGAGATAGGCGAAGCATACCGCGAA
TGGTTTAAAAAACTGACACCTATATTTAATCAACTCCTTGCTGATGATGGTTCACTTGTC
ATTGAGATAGGTAACGCTTGGGAACCGGAGAGGCCTGTGCAATCAACTTTGCACTTAGAA
TGTTTGTTTGAAATGACAAAACAGAAGAATTCTGAACTCAGATTAATTCAGGAGTTTATT
TGCTATAACCCCGCAAAATTGCCATCTCCTGCTCAATGGGTCACAGTTAATAGGTTGCGT
ACTGTTGATAGCTATACCCATGTTTGGTGGCTTGCTAAGACTGATTATCCGAAAGCAGAC
AATAAAAAAGTCTTACGGCCTTATAGTAAAAGTATGCGAAAACTATTAGAGCGCCAAACT
TACAATGCTGGAATGCGGCCATCTGAACACAAAATTAGTGAAAAAGGTTTCCTAAAGGAT
CATGGTGGAAGCATATCCCACAATTTTTTTGAACTTGAGCCTATAGATGAATATCGAGAT
GTTCGATTGCCGCATAATGTAATGTCTTTTTCAAATGTATCATCTAATGATTTTTTTATT
AGAAAATGCAAGGAAATGGGTATTAAACCTCATCCAGCACGAATGAATAAAGGTATAGTT
AATTTCTTTATCGATTTTCTAACAGATGAAAATGATCTTATATTTGATCCTTTCGGTGGT
AGTAATACAACAGGATTTTGTGCAGAATTAAAAAAAAGAAGATGGTTAGCAATAGAAGCG
GATGAGAAATACGCAGAACAATCAAAAGTCAGATTTGAAGACCCTGAATTGAAAAAGGAA
ATAATATGA
