# Supplementary material for: In silico Identification of Serovar-Specific Genes for Salmonella Serotyping
Source: Front Microbiol. 2019 Apr 24;10:835. doi: 10.3389/fmicb.2019.00835 (PMC6491675; doi:10.3389/fmicb.2019.00835)
Supplement: DATA S1 — Sequences of 131 serovar-specific gene markers. [file Data_Sheet_2.ZIP › Supplymentary_data1/Albany-group_18584-ERR1046135_scaffolds-PROKKA_00891.fasta]

>Albany-group_18584-ERR1046135_scaffolds-PROKKA_00891
ATGGCGCTCAGTATCACTCAAGACAGGCAATTAGCATCTCTATCCGCCACTGAAGAAGAG
AAAGAAATCGTTGTCTCTGTTAAATCAAAAGCGGGTGGAGGCCTCTATGTTCGTGTTCGC
CACGGTAGCGAAAGTAAAAGCTGGATTTATCGCTACCGGATTGCACAAAAACAGATCAAG
CTAACATTGGGTAGCTATCCCGCAATGGGATTAGCCCAGGCTCGCCAGGCTCACGCTGAA
GCTGCTGACTTCGTAAAAAAGGGAATTGATCCTCGCTACGCAAAAAAAATCGAGAAACAG
CAGAACGAGAAAATGCCAATATTTGCCGACTTATGGAAAAATTGGCTGGCATTCAGAAAA
GAAAGTAAACCTATAAGCGCTCGAACTCTTGCAGACTATGAAGGCGCTTATCGCCGCCAC
CTTGAAAAAGCATTAGGTAACAGACGTGTCGACGATCTCAGCCGCGCGGTTCTTTTCGAG
CACCTCAGCCATGTCAGAAAAAGTAGCGCAGAAGCCGTCCGTAAGGGATTAATCATCCTC
AACATGACACTTGACCATGCAAGTTTACAAGGTCTAATTGAGCATAATCCTGCTCGTTTG
CTCAAACCGGCAATGTTTGGTGCATCCATGAGTAAACCTCGCGATCGTTGGCTGCCGCGA
GAGGAGCTACAGATGCTCTGGAAGGTGCTGGATGAAGCAACTATAGGTGGCGGCTCTGTC
GTCTCAGGTGGCCGTGGATTAGCCTCCAGCGTCGTGTTATCTCGATCGGTGGCAAATGCA
CTACGTCTAATTATTTTCACTGGGGCTCGCCGCTCTGAAGCAGCAGAAATGCGTTGGGAT
CAAATCAATGGCGATCGCTGGACCATCCCGGCAACGAAGAACGGTAAAAACCATGTAGTT
ACGCTGCACCCATCAGCCCTTTCTTTACTAAAAGAACAGCGTCTCATTACTGAAGGGGCA
TATGTCTTTGGCTCCACCAGCAAACCGGGATTTCCCATAACCGGCGACGCCCTTACCCGC
GCTCTGGAACGAGTACGAGTTAAATATATGGGAGAGATTGATCCCTTTTCCCCTCATGAT
TTACGCCGAAGCGTTGCTACCGGCTGTGCCGAGTATCTGGATGCGCCTGAGCGTTTAATC
GAGCTCTTGCTTAACCATGTACCTAAAGATCGGTTAATTCGAACATATCAGGTTGGGCAG
CAGGCTGAAAAGCTGAGAAAGTTATTTCTAAATTGGGGTGATTTTATCCAGCAGGAAGTG
ATTAATACGCCTACAGCGATGCCAGATAACGTGGTCCAGGTGCAGTTTGGTAGTCGATAG
