# Supplementary material for: In silico Identification of Serovar-Specific Genes for Salmonella Serotyping
Source: Front Microbiol. 2019 Apr 24;10:835. doi: 10.3389/fmicb.2019.00835 (PMC6491675; doi:10.3389/fmicb.2019.00835)
Supplement: DATA S1 — Sequences of 131 serovar-specific gene markers. [file Data_Sheet_2.ZIP › Supplymentary_data1/Anatum-group_18864-ERR1046180_scaffolds-PROKKA_01197.fasta]

>Anatum-group_18864-ERR1046180_scaffolds-PROKKA_01197
ATGAAAGCAAGTGAAGTGATGGTATCGGTAAAACGATGGTTCAGCCTGCGCAATTATGAT
GTTTTACAGAAGATCACGGCTGGCGACCTGAGCGATGAAATCAACCGGCGAGCTTCACTG
CTACGGTATGATTTCGATTACGGGAATGATACCCGTCGCCTGCGATGTCTGGAGTATGAA
GCCCGGATACTGGCGGGCAATCCCCTTCTGGTCAGTTCCACGACAAAAGCACCAACGGCC
CGGAAAATCAATCCTCTCACTGACGCCAGCCTTCATGTCCGGCATATCACGGTCGCTGAT
ATTGGTCGCTATGAAGCCCGGCTGCGTGAACTGGATATACTCCGGCGCGGTGATGGCTCG
TCAGGACCCGTCTCGAAAGAGGATGGCAGACGCAGGCTGACTGATATTGATGAGCTGAAC
GCCGATCATCCGCTGTATCTGTGGCTGAATATCGCCTTGCTGACTGATGAGGAAGTGGTG
GAGCATGTGAAAAGAATGCTTCCCCGGTGGCGAAAAGAGCATGGCACTGGCGAACCGGCG
ATTAACACGTCCCGGTTTGGCCTCAGTACGGTGAAGAAGCTGATCCACTACAGGATTATC
CCGATGCTGGATCTGATGCTGTGGGAAAAACGCAATGGTGCCCGGATCTCGTATGAACAG
ATGTCGAGACTGCTCTATCCCGATGACTCGAACGTGATCAGGGGAGGCGCTCAGATTAAG
GATACTGACAGGCCGCTTGCTGAAAGGGCACTGACGCGTGAATTTGACCGTCTGTTTAAC
CTCTGGCTGAGTAAAAATGACTACCTTATGGACATGAAAATCGCTGATGTGATGAAGATG
GACGAGGAGGATACGGCCTGA
