# Supplementary material for: In silico Identification of Serovar-Specific Genes for Salmonella Serotyping
Source: Front Microbiol. 2019 Apr 24;10:835. doi: 10.3389/fmicb.2019.00835 (PMC6491675; doi:10.3389/fmicb.2019.00835)
Supplement: DATA S1 — Sequences of 131 serovar-specific gene markers. [file Data_Sheet_2.ZIP › Supplymentary_data1/Bareilly-I-group_9720-ERR1046183_scaffolds-PROKKA_04100.fasta]

>Bareilly-group_9720-ERR1046183_scaffolds-PROKKA_04100
ATGCTTATTAATATAGAGAATGCAACCGAAGAGAACGTTTTGGATAGCAAATTCACAACA
GCTATTGAGAACATTTTACGAGCGTTTGCAGAGAGGAAACACTTAATAATCGCGCAAAAA
AAATTCTTCAATTGCATAATGGAAGAAAAAGGTGGTATTTATAGTATGACCTCAAAAAAT
TTTGCATCTGAAGCATTGGCTGGCCTAATAGAATATCACGCAATTTTGAATCAGGTTTCA
TTCTATATCTCAGTTGATTTTACCATTCATGATACATCATTTAGATGGATCGATCTTGGC
GAAAAATATAAATTCATATGTGGCCCATTATATTTTAATGATTCATCACAATTGCAGAAA
ACAAAAATAGTTTGTGAAAATCCATTAGATTCTGATTTTTTTAAAATCATAGCGGCATTC
TATGCTCGTAATGAACATCTATCACGATGTTCAATTAATTTTAATGTTCTTAACGGCGGT
GGTGGTAGTACCAAGGATGTTTTCGAACGTACAATTCAAAATGACGAAATCGCTTTTTGC
ATTGTAGATAATGATAAAAAACATCCCCAAGCACCTTACGGAGGAACTAGCAGTCACTTC
CTTGGGGAAAAAATAAAAAGATCGGGGCTTGTAGAGATTTTAGATGTACATGAAGTGGAA
TCGCTAGTGCCATTAGATACTATTGAAGAGGTATTAAAAAATCTAAATCTAATGATTAAA
AAGAAAGACACACTGGATTTTTTAAAAAAACTCTGCTCTATAGATGAATCAGCAAAGTTC
TATTTTGATCATAAAAAAGGGTTTAATATAAAATCTGCGTTAGAACTTGATAACACTCAT
GGGGATTTTTGGCGACCAATATTAAAAAAACTAAATCATGAATATGATTGTGAATGTATT
GAATCGAAAAAATGTAAATGTTGTAATTCATGTTTGGCATATGAAGGATTTGGAGATGGC
TTACTCAATAATACCTTAGAGTATATTCAAACAGGGAATCTACGACAGTATAATCCCAAT
TTATCTTCCCAACTGCATGATAAATGGTATACATTGGGGAAAAAATTTTTTAGTTGGAGT
TGCGGCCCTTATAAAAAAGCTAGGGTAAGTTAA
