# Supplementary material for: In silico Identification of Serovar-Specific Genes for Salmonella Serotyping
Source: Front Microbiol. 2019 Apr 24;10:835. doi: 10.3389/fmicb.2019.00835 (PMC6491675; doi:10.3389/fmicb.2019.00835)
Supplement: DATA S1 — Sequences of 131 serovar-specific gene markers. [file Data_Sheet_2.ZIP › Supplymentary_data1/Bareilly-II-group_19148-SRR3199880_scaffolds-PROKKA_03928.fasta]

>Bareilly-group_19148-SRR3199880_scaffolds-PROKKA_03928
ATGACTAGTCGTATTGAATGGGTTCGCGATAATTGCCGCCTTCTGAAGCAGCTCTCTGCT
GAATACAAAAAAACCCGTCCCTTTGAAGGCCTGACTATCGGTACGGGGATCCATCTCGAG
CCGAAAACTGTCACGCTCCTGCTGACCCTGAAAGACGGCGGTGCACGCGTGGTGTCTACC
GGTAACCTGAACAGCACGCAGAAAAGTGCCGTCGATTACCTGCGTGAACACGGTGTGGAA
GTGATTGGTGAAGCCACTCGTGATAAAGCGCAGCATCTGAAATATCTCCAGGCTGTTCTG
GCGGAAAAACCTGACCTGCTGCTGGATAACGGCGGCGACCTGTTCGCAGAGTACCTAAAA
GCACCGTACGGCAACCTGCAGGGCGGTACCGAAGAAACCACCTCAGGTCGTATGCGTCTG
GTTGAGCTGCGCCAGCAACTGAACATGCCAATTCTGGTTATCAATGACAGCCCGATTAAA
CAGTTTGCGGAAAACGAACATGCTGTTGGCCAGAGCGTTCTCGAGTCCTACATGCGTATT
ACTAACCGTGTGACAAATGGCCAGCGCGTAACCGTATTCGGTTACGGTGCCTGTGGCATG
GGAGTTGCCTACAACTTCCGTAACGCCAACGCGAAGGTCAGCGTTGTGGATACCGATCCA
CTGAAACGTCTGCAGGCTCACTTGGACGGGTTCGATACCCCGTCTCGTGAAGATGCCATT
CGTTCTGCCGACGTGATTGTTACCGTGAGCGGTGGTGGCCGTATTATCGGCGGTGAAGAC
ATTCCATTACTGAAAAACGGCGTGATCCTGGCGAACGCCGGTCACTTCCCGGTTGAAATC
GATGTCGATTCGTTTGCCAGGAGCGAACAGATTGAAAACGTCAATGAATTTGAAGAAAGC
ATTGCCTCTTATCAGACCAAGTCTGGTAAAAACTTCAAAATCATCACTGAAGGCCACATG
TTTAACCTCGCTGGCCCGCGTCCACTGGGGAACTCCATCGAGTCCATGGACCTGGGCTTT
GCACTGCAGTCCCTGTGCCTTGAAGCCGTGGCCCGCAAAAAAGTTAATAACACCCACTGC
GTCGTTCCGGTCACTCGTGAAATTGACGAGAAGGTCGCGAATATGTACATCGACCTAATC
TATAGCAAATAA
