# Supplementary material for: In silico Identification of Serovar-Specific Genes for Salmonella Serotyping
Source: Front Microbiol. 2019 Apr 24;10:835. doi: 10.3389/fmicb.2019.00835 (PMC6491675; doi:10.3389/fmicb.2019.00835)
Supplement: DATA S1 — Sequences of 131 serovar-specific gene markers. [file Data_Sheet_2.ZIP › Supplymentary_data1/Berta-group_12360-ERR038655_scaffolds-PROKKA_02346.fasta]

>Berta-group_12360-ERR038655_scaffolds-PROKKA_02346
ATGGCTGTGCACAAGCTCTCTGGTGCGTTTTTCCACGATATGCAGGTTGAGTGGCCCTGC
CCTAAATGCCATCAGAAAACCCTACAGATCATTAAAGAAAGTTTCGTCTTGAATGACACA
CATGACACCCAAAAATACCGAAGTGAAGATTGGTTTGAACCAGAAATGGATTCATCTGTT
TTCAGTTGCATGGCCCGCTGCTCAAGAAGGCAATGTGGCGAAGTTGTAGCCTGTTCTGGT
CAGAGTGGATGGGAACAAGGTTGGGATGAAGAAAGAAATGATATGGAGTACTATCAATGG
CACAGACCTTTCACCTTTTTCCCATCTCTGCATCCTTTCGAAATACCTGAAAAATGCCCA
AAAGAAATTACCGAACCACTTGAAGCCTCATTTTCCATTTTCCTAATACAGCCTGGAGCA
GCAGCAAACCTAATCCGAATTTCAGTTGAAAGAATGCTGACCGCTATGGATGTAACTGAA
CGTAGTGATAATGGCAAACGCATAACCCTACACCACCGTTTAGGGATGCTGCCTGAATTA
TACGAATCGTTTTCAAAGCCTCTTATGGCAATTAAATTTTTAGGAAATGCCGGAAGCCAT
ACCTACGATGAAGTAAAAATCAAAGACATTGAGGATGCTTTTGAGATTATGGAGTACGTC
GTCAATGACTTGTTCTCCGGTCGTAAAGAATCTATCGAGGTATTGACGAAAAGATTGAGT
GAAAAATTCAAAGAAAACTGA
