# Supplementary material for: In silico Identification of Serovar-Specific Genes for Salmonella Serotyping
Source: Front Microbiol. 2019 Apr 24;10:835. doi: 10.3389/fmicb.2019.00835 (PMC6491675; doi:10.3389/fmicb.2019.00835)
Supplement: DATA S1 — Sequences of 131 serovar-specific gene markers. [file Data_Sheet_2.ZIP › Supplymentary_data1/Bispebjerg-group_22940-SRR1105670_scaffolds-PROKKA_04445.fasta]

>Bispebjerg-group_22940-SRR1105670_scaffolds-PROKKA_04445
ATGATGGAAGAGTTAGCGAAAACAGTTCAGCAGAAATATATTGATGAAATTGTGTCTAAG
TACCCCTTGCATAGATTCGTCATACTGTTTGTGTTTATTATATCTACATATGCATACAAT
GTTACCGAACATTCTTTGTTAACTGAGTTGAGAAGCGTCAAAGTAGGCGATTTATTTGAT
TTTAAAGATGGGCTTATAAGTAAAGTTACGCTTTTACAGCTAATTTTTTGTGTTGCCCTG
ACAGCAATAAATACTATCGTTTTTGAAAAGACTAGTGGAATTATTTTTAATAAACTAATA
AAAAGATATGATATAGCGAAGTTTACTCAAGACTTGAACGCTAGATATGAAAAGATAAGA
ACAAACAATGAGTTAGTTAACTACTATCTTTCTAAGGATATTACATCTGATCTTGATAAA
AAGAAAATAAGATTAAGATGTTTAACCATTAATATAGAATATTTAACTGCAATTGTTTTT
TCTATTGTTATAGGCGTAATGAAAAATGGGGTGCTGGAATTACTAGGTTTTATTGTGGTT
CTATCGCTTTTAGCATTCTTACACTTTAGATTATTCATTTTTTATATTCAGTCTTTTATT
CCATTGCATGTCGCAGAAAAAGTTTTGCAGGGAGCAGATGTTGATATCGAAAATCCATTA
TCATAA
