# Supplementary material for: In silico Identification of Serovar-Specific Genes for Salmonella Serotyping
Source: Front Microbiol. 2019 Apr 24;10:835. doi: 10.3389/fmicb.2019.00835 (PMC6491675; doi:10.3389/fmicb.2019.00835)
Supplement: DATA S1 — Sequences of 131 serovar-specific gene markers. [file Data_Sheet_2.ZIP › Supplymentary_data1/Bovismorbificans-I-group_7492-ERR017990_scaffolds-PROKKA_02705.fasta]

>PROKKA_02705 hypothetical protein
ATGCTCTCACGCATCAATGTTAACAATCACCGATATGTCCCCTCACTCGATCAGCTTCGC
AAACAAGCCCGTTTCCTCAGGGATCACTGCAATGTTCAATTGAACCATGCCTATGAGATG
GTCGCGTATTTTTATCAGTTTTCTAGCTGGGGAGATCTGCTAAATCACACCACCAGTGAT
ATAGCTATCGAGGATCAGCAAATCGTTGCTCACATGCGAGAAGAACTCCAGACATACAGA
AACCGTCTGGCAGCATCTGATCTTCAACGATTATCCCAATTAGCAGCGCTGAAGGGCACC
TTAACAGAGGCTGTGGTGAATGACCGTATAATGACATTAAACGCTCTGGATATCGTTCAG
ATCTATAATTGCCTGTACAACGAAGAATACTGGGGAGAGCCAGCTCCGGTTTCCTGGTAT
GAAGTACTCGATGAAACAGACAGATGTTTAGTGTTGCTTGCCAAACGGACAGCTCTGGCG
GGCCGTACCAACACAGTCAATCCTCATATTAGCTTTCCATGGTTTGGATTCAGAATGTAT
GGATATTTACACATTGATGGAAACACACTGAACTACAACTGCAGAGAACTGGACAGCTAC
CTATGGCTCTCAGAAAAAAAATACACAACGATATTCAGCAGGCCGTGGTTTGCTGCATAT
GTCAGTGGCTTCATCCGTATGCAGCTTCATTCACTATGCAGTTCTGGCTTCTCAGGGAAA
ATGTCATTTGAGAGAATAAATAATGTCGATTTGGTTTCAGGACCAGTTAGACAATCATTC
TTTAATGATGAAATACCGAGCTCGTCAATAAACACCGTTGTTGAAAATTTGCTCAGCATG
GGAGGCGTGAGGGACACCAGAAAACAAAATATAACATTCCGTTTTGGCAACGGTGAAATG
TATTGA
