# Supplementary material for: In silico Identification of Serovar-Specific Genes for Salmonella Serotyping
Source: Front Microbiol. 2019 Apr 24;10:835. doi: 10.3389/fmicb.2019.00835 (PMC6491675; doi:10.3389/fmicb.2019.00835)
Supplement: DATA S1 — Sequences of 131 serovar-specific gene markers. [file Data_Sheet_2.ZIP › Supplymentary_data1/Bovismorbificans-II-group_10488-SRR1057388_scaffolds-PROKKA_03212.fasta]

>Bovismorbificans-group_10488-SRR1057388_scaffolds-PROKKA_03212
ATGATGAAAAAACAATTATTACATAGTGTGATTGTTGGTGTACTGGCAGCAGTCAGCGCG
AGTATTTCCATACCCTCTCTGGCGGGAACATCAAGCCTGGATTTGACCGTTGATGCTAAT
ATTACGAGCGGTACATGTTCCGTATCCGTGCTGGATGGCGACACCGCCACCAATACTATT
GCTTTTGGTAGTGTCTATCTTTCTGAAGTTGCGGCCGCAACAAAAGTAAAAGCCTTTGCA
TTACGTTTCAGCGACTGCGCCGGGATACCCAATAAAAAAGCCAAGCTTGTAATAGCGCCT
AACAACGTCCAGTGCCCCGGAACCAATCACACTAACGGTCAGTTCCCCAACGCTTCAACA
GCCACAGATAAAGCGGTGGGAACCAACGTAGAATTATGGCCAACGTCCGTTCCGGAAACC
TCAGGCACGGTGAAATTCCACTGCTGGTCTAAAAATCCGCAGGAGATTGATCTGACGGGA
GCCAGCACAACGGCGCCTGTCGATTATCCGCTTAGCGCACGTCTGGTTGCTGAAAGCGGT
CTGTCGGCAGCAAGCCGGACGGCGGGTGATTTTTACTCCCCAACTATCTTTACCATTACT
TACCCGTAA
