# Supplementary material for: In silico Identification of Serovar-Specific Genes for Salmonella Serotyping
Source: Front Microbiol. 2019 Apr 24;10:835. doi: 10.3389/fmicb.2019.00835 (PMC6491675; doi:10.3389/fmicb.2019.00835)
Supplement: DATA S1 — Sequences of 131 serovar-specific gene markers. [file Data_Sheet_2.ZIP › Supplymentary_data1/Braenderup-group_18752-ERR1046147_scaffolds-PROKKA_03222.fasta]

>Braenderup-group_18752-ERR1046147_scaffolds-PROKKA_03222
ATGGATAAATACTTCAGAATACGACCACAGTGGAGCTTAGTAGAAGCATTTGAAGAAACA
AATAAACACTATCAACCAGGGAGCATGGTAACAGGTGCCGCACGTAACGTTCAAATAGAG
AATTGGGGGGTCTTAATCGGTAGAACTAGAGCATTAGCTGAAATAAAATACGCCATTAAT
TCATTTGGTTCAAAAAGTAAACTATGCAAGCACATACAAATATCAACAAAATACTTTAAT
ATGCTTGAGGATTTCTTTCAAGAATTGCCAGATGATAAAAAACCCGGAAAAATATATCAA
GGAATGACTATATCAGGATATTTTCTTTTAAAGAAAATTGGTGGCGGTGGCAATGCTGTA
GTTTGGGAAGCAAGGGATCCAAAAGGCAAAGTACGCGCTTTGAAAATCCTAAAAAAACCT
AACACCACTTCAGTACATCGCTTTAATGACGAAATTTTAACACTGAAAAAAATTGAAAGC
TTGAATGATAACAAAATTAATGTAATCAATATTACAGACAATTATCAACCAGATGAAAAG
GATGTTTTTCCATGGTATGCAATGCCAAAAGCAGTCTCATTAGACAAATACATTGAAAAG
CACTCACCATCTCCATTGACTATATTAAAAGGAATGCTGGAAATATGCATAACTATTGAA
CTACTTCACAAACAAAAAATATTTCACAGGGACATCAAACCTGACAACATTCTTATTTAC
AAAAATAAATGGCATCTATGTGATTTTGGCATTGCTACTTTCCCGAACAAACAAAGAATT
ACAAAAGAAGGTGAGAAATTAGGCTCCTTGCACTTTCATGCCCCAGAAATGCTAATGACT
TCGGAGCAAAGTTCGGGAGAGAGTGCGGACATTTATAGCTTTGCTAAAACACTATGGGTA
CTTTTGAGTGGGCACAAATATCCGATTGCAGGAGAATTGCGTATGGACCGAAGTGAGGCT
TTGTTATCAACTTATTGTCAAATGAAAAATATTCATTATCTAGATTTAGCTATATCTGAA
TGCACACGCTTTAACCCAAGTGAAAGGCCAAAAATGAAATCGGTGAGGCACCACATTGAA
AAGGTATTAGCGGAGTAA
