# Supplementary material for: In silico Identification of Serovar-Specific Genes for Salmonella Serotyping
Source: Front Microbiol. 2019 Apr 24;10:835. doi: 10.3389/fmicb.2019.00835 (PMC6491675; doi:10.3389/fmicb.2019.00835)
Supplement: DATA S1 — Sequences of 131 serovar-specific gene markers. [file Data_Sheet_2.ZIP › Supplymentary_data1/Brandenburg-group_9426-ERR1737315_scaffolds-PROKKA_02243.fasta]

>Brandenburg-group_9426-ERR1737315_scaffolds-PROKKA_02243
ATGAAAAGATTAAACGATGTTATTAAAGATGGATTTATATTGCAAGAGTCTAATAATAAT
GATGAGCTTGATATAGCATTTACCTCATTGAAGATTGCATTAATGTCTTATTTTACTACC
TATCAGGATTGCCATAGCTATATTGGTGTTTTAGTGAAAACAGATAATGATGTATCAGAG
GAAGACATCAGTTATCATAACTCTTATTATAAATCATGTATTGAAACTATTGTTCACTTT
CAGCATTTCTTTGAGCTTGCATGTAAAAAGATTTTAAAAGATGAACATCCTTTACTTGTC
AATGAAGCATCCAAAAAGGTTGTTGCCTTACATAAATTGTTGAAAGGTGAATCATTATCA
GTAGAAGAAGAATCGTCGCTACGTTCAATTGAATTCAGTGAAACAATAACAAGGCTAACA
GATTTAATTAAAAAAAAGAGAATCAATGATTATAAGAAATTAAATTTTATTCATAGTAAT
ATGAAAGTATTAACAGAGTTAAATGTTTTGAGAAATAGGATTTGGCATCGAGGTTTATAT
ATATTACGATACAAAGCATTAGATGAGTTTGTTTGTAATTTTATTCTGCCACTGGTCGTT
GAGTTTGTAAATTTAAATCAGTTTAGTGGTAATGACCACCTTTGGAAATATAAAAAATTA
AATTGTAAAATTTCTATAATTGATGAGCTTATTAAAGAGTATAAATCAACAGAACCTGTT
AATACACGAAAGATTGCATTACTAAAGGAGCTGGGAAGAGCGGCCTATAATAACCCGTTG
ACTGAAGCAACTCACTCTTCACGTATAATGACATTCGCAAAAATACTTGATAATAAAGAA
AAGTTAAGAGCAAGAAAAATTGTTGAGGCTATTACTCAACATGAAAATTCATCAGTAAAA
AATTGCCCTGTATGCGGAGTGGATACATTAATAGCTTACAAAGATAGTGAGCTAGAACTT
GATGATGAAGGAAATTTAATTAATGCCTATGACTACACATATCGTTTAGTGTGTGAATGT
TGTGGCTTGTCGTTAAATAGTGGTTTTAGTGAAGCTAAGTCTTACGGACTTGTTGGTATC
GAAAACTTATGGGATTAA
