# Supplementary material for: In silico Identification of Serovar-Specific Genes for Salmonella Serotyping
Source: Front Microbiol. 2019 Apr 24;10:835. doi: 10.3389/fmicb.2019.00835 (PMC6491675; doi:10.3389/fmicb.2019.00835)
Supplement: DATA S1 — Sequences of 131 serovar-specific gene markers. [file Data_Sheet_2.ZIP › Supplymentary_data1/Bredeney-group_4783-SRR4011087_scaffolds-PROKKA_03171.fasta]

>Bredeney-group_4783-SRR4011087_scaffolds-PROKKA_03171
GTGACGTTCAATAATAATGACAAAATGTTTGTATCCATCCTTTTGGGTTTGGTACTCATT
TACACGTTCCCTTTACTAACTCAACAATCATATTACATTGATGATTTAGGAAGGTCTCTT
TATGGTGGGCTAGGCTGGTCTGGGAATGGCAGGCCTCTTGCTGATGTTATATTTTATGTT
ATAAATTTTGGTATACCAATTACAGACTCATCTCCACTTCCATTGATTTTAGGGTTGACC
GCATTAGTTATTTCATTAGTGTACATTAGAGATTATTTGTTCGGTAATGATTATATCACA
GCGGCACTTTGCTTTATGATGATTATAGCAAATCCTTTTTTCATAGAAAACCTATCATAT
AAATATGATTCATTAACAATGTGTTTGAGTGTCGCCATATCAATTATGGCATCGCGTAAA
TCGTACAGCCGTGAAATTTCAAACATCATAATCGCTATCACTCTAACAATTGCATACCTC
AGTCTATATCAAGCCTCATTAAATATATACTCTATATTTTTATTTACTTTTATACTCTCA
GATCTCACAAGTGGTGAAGACTTAAAGTCAATAGTTTACAAAGCTATTTTATCGCTATTT
TGCTTGATAACAGGATATTTGATATACTCTTTTTTTATAGCAAAAAAACTGGTTACTGGT
GGTTACAATATTGAGCACAGCAAGATTATAGAGTTAAACTCGAATATTATTGAAAGTCTT
TACAATAATATAGTTTCATTCTATAAAATGATAAGCGTCATTTTCGATGGTGCTTATAGC
TTAGTTTACTACTCAATGCTGGTAGTGTTGGTTGTTTCTTTTTTAATTATTGTTTTAAGA
ATCTTATTAAGCGAACAAAATAAAGCAATGAGGATAACATTGTTGGCTGTTAGTTTATTG
GCTTCTTTATTTTTTATTATTGGCCCTATGTTGCTACTTAATTCACCAATTTATGCTGCA
AGAGTACTGATTGGGATGGGCGGTTTTATGTTTTTCTGTTGTTACTCAATGTATTCTGCA
TTTGGGGATAAAAAATTAATATTTAGAATTTATTTTTCTTTTGTTTTATTAATGTCTACA
TTTTTTTCTTACGGCGCGTATCACTCAATTAATGCACAATTTAAGTTTGAAGAAAATATT
GTTAATAGAATATCTCAAGACATCCAATTCTTTGGTATTGGGAACAATGCTGAATATATA
AAATTTATAGGTGTAGAGCCATACACATCAACTAATGAAAATATAATAAAAAAACACCCC
ATTATGGAAATATTAATACCGCGCATCATTAATAATGACTGGATGTGGTCAGGTGTATTA
ATGCAAAGAAATCCTTTTTCCAAAAAATTTAAACTATATACAAATCATGTCACCCTTAAT
GATGGATGGGAAAAAAGTCGAAATGATGTGTATTCTATTGGTTTAGTAGGTGAAACTATA
GTTGTAAGGTTTAATTAG
