# Supplementary material for: In silico Identification of Serovar-Specific Genes for Salmonella Serotyping
Source: Front Microbiol. 2019 Apr 24;10:835. doi: 10.3389/fmicb.2019.00835 (PMC6491675; doi:10.3389/fmicb.2019.00835)
Supplement: DATA S1 — Sequences of 131 serovar-specific gene markers. [file Data_Sheet_2.ZIP › Supplymentary_data1/Brunei-group_9749-SRR1481656_scaffolds-PROKKA_01832.fasta]

>Brunei-group_9749-SRR1481656_scaffolds-PROKKA_01832
GTGAACACGAAACTCGATTTTGACGCTACTAAACTCTTTGAGGCCCTGAAATACCAGATC
CATGTAGCGATCGATTACTGCCACACCCTGGAAAAACATGATGTACTGTGGATAGAGGTA
TTTGGCGATGTTACTGTCGCAGGGCGAGATCAGGTAGAGGTTAAGAATTACATAGAAGAT
TTGACCGACGGTCATGAAAATTTTTGGAACACACTCAGCAACTGGTTGAAGCCTGAATTT
GCCTATCAGCACTACACTAATCTAATCCTCCTGACGACTCAGGCATTTGGAGAGCGTGCG
TCTTTGAAAAATTGGGATAATATGAATGTTATCGAACGTTTGGCTACACTAGAAGCTATC
CATAAAAGTGCTGAAACACGCTTTGAAAACTCAAATCAAACCAATAATAATGAAAGAAAG
TTAAGCGCCGAATCTCCTATTAAACCTCAAACTGTTAAGCCACCCAAAATTTTAAAACTT
CAGCGCAAAATTCTTGCAATGGAGAATCGAGAATCATTACTGGAAGTTTTATCAAAGATC
AAAATCATTACTGAACAACCTGATCTGTTTGGACTGATTGAACGATATAAAATGCGATAT
CTTAAAGGTATTCTACCACACCGAATGGATTCATTTCTGGACGATCTTTTCGGATTTATG
ACTGATGCTCTAAAAATTAAAAAATGCTGGCAATTCAGTGTTGGTGAGTTTGATAAAAAA
TTCGCCGAACTCACAGCAAGATATTTAGTAGGCACGCTAAAATTTCCTCGTATTGATAGC
GAAAAAATCGAAAATGAAGCGGCACATATGAATGTGAGAGTTCGTCGTTTTGCAATGAAG
CTTGATGAAATTGGCGGAGGCAAGGACTTAATTTTACAAGCTACCATCGATTTAATCCAT
GCACAGCACTATATTGCCGAGGTAATTAAAGATTACACTACTTCCCAACAAGATATTGAG
AATTATAGTCGAAACCAGTTACGTATACATTGCTCCAGTAGATTAAGTGCCATGTATAAA
TGCGCCCCTGAATTGCAGAAAGAACAATTAAAAAGAGCATCTTTTGCTTTTTATTTTGAA
CGTTGCTCTGAAGCTGTAACGCCTTTAAGCACCTACGATTTCACTCCAGCAGAGTTCCGC
AATGGAATTTATCACATGTTAGCTGATGAGGAAGCCAAATCCCTTATATCTGAATTCCAC
TGGAGGCTCTGGTAA
