# Supplementary material for: In silico Identification of Serovar-Specific Genes for Salmonella Serotyping
Source: Front Microbiol. 2019 Apr 24;10:835. doi: 10.3389/fmicb.2019.00835 (PMC6491675; doi:10.3389/fmicb.2019.00835)
Supplement: DATA S1 — Sequences of 131 serovar-specific gene markers. [file Data_Sheet_2.ZIP › Supplymentary_data1/Cerro-I-group_18790-ERR1046155_scaffolds-PROKKA_03689.fasta]

>Cerro-group_18790-ERR1046155_scaffolds-PROKKA_03689
GTGAACGAAGCACAACTTCGTAATCAGTTTCGTGGTGATTTATCCAAGTTAATGGAGGAT
ATTATACGCTTTATTGAATGCGGAATTATTAACCCTTATTCAAAAGATAGTGCAAATACC
CTCCATGAACATGATACTCGAATCTTGTTTTTCGATCGGTTGCTAACAAGTCTGGGCTGG
CGATTGGGTGCCTATGGTAATGTTCAAGAAGAAGCCAGAATAAAAGCAGATACAACACGA
TTTATGGACTATGTCGGCATAAATCAGGAGACTAAAACACCTTTAATGATTTTTGAAGCG
AAAGCTTGGGACGTTCCTTTTGTTTCTGCCCGCAACCCTGAAGACAGAGCCAAGGACGAA
GATCTCATCGTTATGGCAATTCGTCATATACTGAATGACAAACCTGAAAATGAATCACCA
GTTTCGAAACAATGGCATGGTTTTTTAAAACAGGTTATGGATTATGTTCGAACCATGAAA
ACAATAAACGAACATGATACTCCCTGTGCTGTGTTATCCAGTGGACAATGGACTGTAGTA
TTTACGAATCCTGTTCTTACTTTTTCTGATGGTAGGGTAAGCCCAGATGATATTAAAATT
TTCAACCTGCAATCTTATATGAGTAATGCAGATACATTATTTAATCTTTTACACTGTTCA
GTTTTAGCGAAAGACATCCCATTTCCTTTACGACCTGCACAAATAAAAGATTATATTGAT
GGTGATTCTATAAGCACTACATATTATGGTGTGCATGTTCATTATGAAGAAACAGGAAGC
CGCTTTTTTGGACCGAAGCCTCAAGTATTAATTTATCCAGTATTAGTACTCCAGCGCAAT
GATGGTGTTTTTGCAGCCGTAATTAATAAAGCAGAAAATTTCGCTCTGGAATATACAAAT
AGTGCTCATGCAAAAACAGAAGATCTTACATTACATTTAAATTCTGTTGCTGCTTGCCTT
CAGGAACTTCATCGTATTTGTGAGAAAGAATTAGATTGTAAACTAACTATTTCTCCAATT
AAGGTTTTCCCAGGATTTACCTCTGAATCCTATAGAATGGGAAATCAGACATTAATAGCG
AAGCGTATAAAAGGTTATCATGATGAGTGGTTATTAGTTACCGGCATAGAAAAACATTAT
CTACGTAATGTGCCCCTGCTTGAACACTGTCGCTTCCACTCATGGGCTGATTGTCTTGCT
GAAGGTTGTGAAAATGGAACGTCAGCTATTAATATCCGCTCAACAAATCCGCGAATCATC
TTTATTGACAAACAAATGCATCATTGTGCCAACCAAATTGTGTACGATCGAAAGAGGAAA
AGATGCCATATCTTACAGATAGATGAAGGGATCTGCTGTCAAACATGCAATTACTCCAGC
TTGTGCTGGTCGCAGGAGGAACAAGAAAAGCTACCTTGCGGCAAATAA
