# Supplementary material for: In silico Identification of Serovar-Specific Genes for Salmonella Serotyping
Source: Front Microbiol. 2019 Apr 24;10:835. doi: 10.3389/fmicb.2019.00835 (PMC6491675; doi:10.3389/fmicb.2019.00835)
Supplement: DATA S1 — Sequences of 131 serovar-specific gene markers. [file Data_Sheet_2.ZIP › Supplymentary_data1/Cerro-II-group_12792-ERR1046155_scaffolds-PROKKA_02512.fasta]

>Cerro-group_12792-ERR1046155_scaffolds-PROKKA_02512 Acyltransferase family protein
ATGACCAGACAACTTAATGGAATACAGGTTTTGCGTGGTATCGCAGCCTTGATAGTCGTT
TTAGGACATAACAGATCTCTGTATGGGCACATAGATAGTGGTTCTTTTATAGACTATTTG
ACAATGCAGGCAACGTTCGGTGTTGAGATATTTTTCATAATAAGTGGATTCATAATCACT
TACTCAACAAGAAATGCTTCCGGAGATTCATTTGCCAGGTTTTATTCATTTCTGACTAAA
CGCATATTTAGAATTTACCCAATATATTTTATTGTATTAAGTGTATATGTTTCCTTGTTT
TGTTATAATTTTAACGAAGGGCATTTCACTCTTTATGAATTTACTTTAAGTAATATCATC
AAATCTTTCTTACTTATACCACTTGATCCAAACATAAGCCCTCCATTTTATGGGTGGGGA
ACTCTCATTGTGTCATGGACTCTTGGTTATGAGATGTATTTCTATCTGGTTTTTTCATTT
GCTTTATTAATTTCTACAAAATACAGAAGTTATATATCAATAGCCATATTGATGACTGTA
TATTTGTGTCTATCGATTTCCTTTGGAAACCCAATAGACTTTAACGCCAATACATTTCAT
GTTCCTTTCTATGGATATCATAGCTATTTAGGGTTCACTGGAAATCCAATAATATTTGAC
TTTGTTCTAGGAATGCTAATTGCCGAGTGTTATTTGCGCTTTCACAAGGAAGTGTTCGAA
AATAAAATGATTGGATATTTATCTGTTCCAGTTATAACTTTATGCTTTACGATGTGGCTT
ACAGGATTTAAATCAGGCCAAGGTATAACTAATACTGGATTTATTGCATGCTTGATCGTC
TTTTGCACAATATGCATAGAAACATCTACCAAGATTGAGTTTCCAAAGTTCATGATATTG
ATGGGTACGTGTTCATACTCTCTTTACCTTATTCATGTTCCGATTAAAAAAATAATAGAG
ATTTATGGAAAGGACATTCCATTCATTCCTCAAGAACCATCAGTAATGATGTATTTGATG
TCTATTTCCGCATCAATAAGCCTGTCTATAACAATGTACTATATGGTAGAGAAAAAATTT
ATAGACATAGGACACAATCTTTCTAAGAAAATATAA
