# Supplementary material for: In silico Identification of Serovar-Specific Genes for Salmonella Serotyping
Source: Front Microbiol. 2019 Apr 24;10:835. doi: 10.3389/fmicb.2019.00835 (PMC6491675; doi:10.3389/fmicb.2019.00835)
Supplement: DATA S1 — Sequences of 131 serovar-specific gene markers. [file Data_Sheet_2.ZIP › Supplymentary_data1/Chester-group_4275-ERR2123624_scaffolds-PROKKA_03252.fasta]

>Chester-group_4275-ERR2123624_scaffolds-PROKKA_03252
ATGATCACCGGTGACTTAAAAAGTAAAATTGACGGCCTGTGGGAAGATTTCTGGGTAGGC
GGCATCACTAACCCGCTGACCGTAATCGAACAGATCACCTACCTGATGTACTCCCGGATG
CTGGATACCCAGGAACAACGCGACGAGAAGCGTAAGCAAATCGCGGGTATTGATTTTAAA
CCGCGTTTTGCGCAAGAACAGCAGGAGTTCCGCTTCAGCCACTATAGCAACCTTGGCTCG
GACGAAATGATGGAAGTGGTGCGCGACGGCGTATTCCAGCATTTCCGTCAGCTCGGCCAG
GCCGATGCGTCGAAAGTGACGCTGCTGGGCAACTTTATGAAAGATGCTCGCTTGGAGATT
GTTAAGCCGTCATTGCTGACCAAAGCGGTTGAGGTGATCAAAAACCTGCCGCTGGATCGC
GGTGACACCAAAGGCGATCTCTACGAATATCTGTTAAGCAAGCTGACCACTGCTGGGATC
AACGGTCAGTTCCGCACGCCACGCCACATTATCCGCACGATGGTTGAAATGATGGAACCG
AACCCCGCACGCGGCGAGACGATTTGCGATCCGGCCTGCGGCACCGGTGGCTTTCTGGCG
ACCAGCTATGAATATCTGCTGGAGAAGTACAGTTCACTGGAGTCGATTCATACCGAGATT
GGCACCAACGAACGCGGCGAGTTGGAGGAGCAAAAAATCTTTACCGGCGACCTGCTGATG
CCTTGGCGTAACCATGTGGATAACAACATGTTCCACGGTTACGACTTTGACACCACCATG
CTGCGTATTGCCGCCATGAACCTGATTATGCACGGTGTAGAAGCGCCGGATATTCACTAT
CAGGACACCATGAGCCAGAGTTTCAGCGCCAACTTCCCGCAGGCCAGTAAAAACGCCTTC
AACCTTATCCTGGCGAACCCGCCATTTACCGGTTCATTGGATGAGGAAGATATCGACTCC
ACGCTGTCGGCGATGGTGAAAACCAAGAAAACCGAACTGCTGTTCCTGGCGCGGATCCTG
CAAATGCTGAAAGTGGGCGGGCGCAGCGCCACTATCGTGCCGCAGGGCGTGCTGTTTGGC
TCCAGTAAGGCGCACCAGTCGCTGCGTAAAACGCTGGTGGAAGATAACCAACTGGAAGCT
GTGATCAATCTGCCTTCCGGCATATTTAAGCCTTACGCTGGCGTGGCAACGGCGATCCTG
ATCTTTACCAAAGGCGGCCAGACGGATGGGGTCTGGTTTTACGATCTACAAAATGATGGC
TACAGCCTGGATGACAAGCGCAACCCGATAAAAGACAACGACCTGCCGCATTTGCTGGCA
AGCTGGAAGCGTTACCGTACTTTGCGCGGGCTACCGGTTGATAACTTTATGGGCGAGAAA
TTAGCCTCGTTACTGAAACAGCAGTACCCGGAAGGGATTAATACTGGTGTTGATTTTAAA
GATCGCACGCAGGCGGCGTTTGTGGTGCCGAAAGAGGATATTGCCGCGCAGAAATACGAT
CTCTCTATTAATCGTTATAAAGAAGTAGTGTATCAGGCGGAGGAATATGAAGATCCGAAG
GTGATACTAAAACGATTAAAAGATCTGGAAAAAGAGATTCTGGCGGATTTGGATGAGCTG
GAGGGGATGCTGTGA
