# Supplementary material for: In silico Identification of Serovar-Specific Genes for Salmonella Serotyping
Source: Front Microbiol. 2019 Apr 24;10:835. doi: 10.3389/fmicb.2019.00835 (PMC6491675; doi:10.3389/fmicb.2019.00835)
Supplement: DATA S1 — Sequences of 131 serovar-specific gene markers. [file Data_Sheet_2.ZIP › Supplymentary_data1/Corvallis-group_18997-ERR1046223_scaffolds-PROKKA_04066.fasta]

>Corvallis-group_18997-ERR1046223_scaffolds-PROKKA_04066
ATGATTACTTTTAAAGAAAATCAACCTACTTGGATTTCAGCTCCTAGCGAAACTATTTCT
GACATTCTTTTTGAAAGAAATATTTCTCTAGATGAATTCAGGCTCCTTCTTGAAATATCC
GAGAATAAACTGAAGCAATTAATGTCTGGAAAATTAGAAATTAATGAATTAATTGCAATA
AAATTATCTAATATATTAGGAGCCTCTCAGTATTTTTGGCTGGAACGAGAGCGACAATAT
CGTGAGACGTTATTAATTCTTTCTGAAGACTTAAATGATTCTGAGGATTCTTGGCTAAAA
TATTTTCCTCTCAAAGATATGAAAGCTTCAGGTTGGATTCCCAAAACCATTTCTAAGTTT
CAACAATATATTTATTGTTTGGATTATTTTAATGTTAAGAACCTTATCGAATGGCAATCT
AAGTACCAAAATCAACATGCGGTTGTAGCATTTAAAAAATCTCAATGTTTTGACTCTGAG
CAAGGTGCTATTGATGTTTGGTTAAGGCAAGGAGAAATACTATCAGAAAAAATATCTTGC
CAAGATTGGAATAAAAAAGAATTTATAACAAAACTTGCACTAATAAGAAATTTAACACGA
GAGAAATTACCTTCTATATTTATCCCTAAATTGCAAGAGATCTGCGCCTCATGCGGGGTC
GCTGTGGTCATAGCTAAAGCTCCAAGTGGATGTAAAGCCAGTGGAGCAACTAAATTTATA
ACGAAGCAGAAGGCTATGATTATATTAAGCTTTCGCCATCTTTCAGACGATCATTTTTGG
TTTTCGTTTTTTCATGAAGCGGCTCACTTAATTTTACATGATAACAATCTTATATTCATT
GATGATGAATTTTCAGGATTTACTGATGATTTAGAATCAGAGGCTAATTCTTTTGCACAG
CGAACGTTAATCCCTGACGAATATGAGTATGAGATGAAGAGCATGCGCTTGGATATACGG
ACTATTCTTCGATTCTCAAAGAAAATAGGTATTTCTTCTGGTATTGTTGTAGGACAATTG
CAGAAAATGAAAATTGTTCCTTACAACCACTTTAATGATCTAAAGATTAGATTTAAGTGG
TCGTAA
