# Supplementary material for: In silico Identification of Serovar-Specific Genes for Salmonella Serotyping
Source: Front Microbiol. 2019 Apr 24;10:835. doi: 10.3389/fmicb.2019.00835 (PMC6491675; doi:10.3389/fmicb.2019.00835)
Supplement: DATA S1 — Sequences of 131 serovar-specific gene markers. [file Data_Sheet_2.ZIP › Supplymentary_data1/Cotham-group_13415-ERR161862_scaffolds-PROKKA_00345.fasta]

>Cotham-group_13415-ERR161862_scaffolds-PROKKA_00345
ATGCAGATAATTAAATACGCAAAGATTTTCTTCGTGCTGATAGCAAGCTACGTTATTTTG
ATGTGGGTTGCTTTTAGCCTTCCATCAGGAATGATTGACAAGCATTCATCTGATGCTTTT
GAGATATTCAAGAGAGAAGGTGTTTATTATGCTGTAAACAAAGATTATCCTGAAGCAACT
CAGGTGGATAACTTTACTGATATGCTTGTAATGATCCCTTTAATGAAAAGAGAGGGATCT
GCAATTGGTAAAGCGATGGACATGAATGGATACTCAAGATATTGGCATGGGTATACTACA
TTTTTAAGGCCTTTGTTGACAGTATTTAACTACCAACAAATTCGCATTATATATAATATC
GTAGTATTATCTTTAATATGCACTTGCTTTTATTTTATAGCGCAGAGAATTGGTTTTTTG
TTCGCACTATCTTTCTCTTTATCTCTGGCTATGATTCATGTTGAAGTGTTTGGTATGTCA
ATGCAGTATTCAAATATTTTTATCATTACAATGCTTTCCTCAATCATTTTACTGAGAAAT
GACTTGCAATCGGAACAGAATTTAAAAAACTCATCAATTTATTTTTTTGTAATTGGATCA
ATTACTAACTTCATTGATTTATTAACATATCCTGTTTTTTCATTGGGCATGCCACTTTGC
TTACTGATACTAATAATAAACAAGAATTCTGAAATCAAGATCAATTTACTATATAAGGTT
ATTAGCTGTTCTTTAGCGTGGGCTATTGGCTATGCCCTTACTTGGATCTCTAAGTGGCTT
ATAGCATCTCTGATTTTGAATCGAAATGTTTTTTCAGAGGCCTTAAACCAAGCTACATTT
AGAGTGGAGGGGAATACTGAATACCCACTAAATAGATATGAAATGATTTATAACAACTTC
CATACAATGTTTATGTATGATTGGTTTATATACATAATTTGCATTATTATATTAATTAGT
GGGATTTTACTCATAAAGGAAAAACTATTATTATGGCTGTCTCTAATATGTTTATCAATA
ATGCCTTACGTTTGGTACATGGCATTAGCTAATCACTCACAGATACATTTCTTCTTTACA
TTCAGATCTCAGGCAGTGACTTTGTTTTCTTTAATGTCACTTTGCATTTTGTCATATATG
CAATGGAAGAAAAGGTGA
