# Supplementary material for: In silico Identification of Serovar-Specific Genes for Salmonella Serotyping
Source: Front Microbiol. 2019 Apr 24;10:835. doi: 10.3389/fmicb.2019.00835 (PMC6491675; doi:10.3389/fmicb.2019.00835)
Supplement: DATA S1 — Sequences of 131 serovar-specific gene markers. [file Data_Sheet_2.ZIP › Supplymentary_data1/Cubana-group_24150-SRR1035557_scaffolds-PROKKA_04481.fasta]

>Cubana-group_24150-SRR1035557_scaffolds-PROKKA_04481
ATGGCTGAGCAATTTGAGTTAATACCAAGAGTCGAAGAGGGAGCAATTATCCCGCAACGA
ATGAGTGATGGTTATATTAACGCCACAGCGTTATGCCAATCAGTGGGGAAAACATTTTCT
GGCTATAAAGCAACCAAGCTTGCCTCTGATTTTATTACAGAAATGACAAATCAGACGGGA
TTATCTGAGGCGCAGTTAATCCACTCTATAGTCGGAGGAAATCCCAAGTTACAAGGCACA
TGGGTGCACCCACAACTCGCTATTAATTTAGCTCAGTGGCTTTCTCCTAAATTTGCAGTA
AAAGTGTCTCAATGGGTTTATGAATGGTCTCAGGGGCAGGTTAAATTTGCAACACCTACT
CACCTGCAACGTTATACTCATAACAGACATAAAGTTCCACATACTCATTTTTCGATGTTA
AATGAGATAACATTGAGTCTCATTGCACCGCTTGAAATTGCTGGTTATGTCCTACCCGAT
AGGATGATTCCCGATATATCAGAAGGACGTATGTTTTGCGCTTGGTTAAGGAAAAATAGA
GGGATAGAACCTAATGATTTCCCGACCTATAAGCACGAATATATTGATGGTCGTGTGGTA
GATGCGAAATTATATCCAATTGAATTATATGCTGATTTTCGTAGGCATTTTCACGAAATA
TGGTTGCCACAGAAAGCTCCAGAGTATTTTCAACAAAGAGATCGTACTGCTTTAGAGTAC
CTTGAAGTGCTAATGCTTCCGGCCCCTCGTTAA
