# Supplementary material for: In silico Identification of Serovar-Specific Genes for Salmonella Serotyping
Source: Front Microbiol. 2019 Apr 24;10:835. doi: 10.3389/fmicb.2019.00835 (PMC6491675; doi:10.3389/fmicb.2019.00835)
Supplement: DATA S1 — Sequences of 131 serovar-specific gene markers. [file Data_Sheet_2.ZIP › Supplymentary_data1/Derby-I-II-group_9648-ERR2195717_scaffolds-PROKKA_03655.fasta]

>Derby-group_9648-ERR2195717_scaffolds-PROKKA_03655
TTGGTAGTAATTCAGTCTAAAACATCCTCAACATTTAAAGAGGATGCAATAATTAAATTC
CGAGAAACCATTCAGGATTTATTTGACTTAGGTAACGATCTCGATAAATTTAAAAAACGA
TATAACTCATTATTACTCGAGAAAGTTAGCCTGTTCAGAAATGCTTATTCAAAACTTGCA
AAAACATTCCCGACGATTTTAATAAAATTCTTTTATGCAACCCAGGGTGTTGAAAATGAC
ATTCATCAAAATGTAATTGATAAAGCAAGTAAGTTACGTGACGATATACATGGATTATTT
AGTGGTTCAGTCTGCGACTTCTCTTTCATCGGAGCTACCACTCTATTAGAAATGAGCAGA
AACATACCAGCGAGTTCACGCATATTAGAGGTATCAGAACAGCCAATAAGCACATCTGCA
GGTAGCTACATTTGCCTTGCTTCACTTACAAAATATTATGAATTCATCAGCGATAATGGC
GCATTAGCTCGAAGTATTTTCGAATCAAACGTTCGAGACTACCAAGGAAGTGTAACTGTT
AACACAGGAATTCGACTGACGCTTCAAAATATGAACTCTGATGACTTCTGGTATTTGAAC
AATGGCGTTACAATAATTACACCGAAAGCAGTCAGCGCAGGAAAACAATTAACCATAGAA
GACCCACAAATTGTTAACGGGCTCCAAACCTCACATGAAATATACCGACACTTTTCCAAT
TCCGAGAATTCTCAAAATGATAAAAGGTCTATTCTCATTAGAATAATCTGTGAAGAAAAT
GAAGATGCACGTGACAGAATAATCCGTGCCACCAACAGCCAAACAGCTATTTTACCTGCA
TCCCTTCGCAGTTCTGATGAAATTCATAGAAACATTGAAGATTATTTGAAAGCCAATGAT
TTCTATTATGATAGAAAGAAAAATTTCTACAAAAACCTTGGAAAACTAGTATCAAAAATC
ATAAGCATCGCGTATCTTGCACAAGCAATGATGACAATATTATTGTTCAGACCTGATAGT
GCAAGGGCACGTCCATCAACACTTATCAACTCTGATGCTGAATATAAAAAAATATTCAGT
CTAGATATCACCATTGATACCTACTTAAAAGTAATACTAATTATAAAGGCTACTGAAGCT
TTTTTGAAAGTAGAAACAGAAAAATACACCCCAGATCCAAAAACCACAACAAATATTAAA
TATTATGTTGCGATGGTTGCAGCCATAAAATACTTAGGAACCAAAGATAATATCTTACAG
GAACTATCAACAATAAATCAAATAAACATCGACAATGCTATATTTAATGAAAGTCTTGAT
ATTGTATTAGCTCATTACCATAAGCTAGGAGGGGATGATCAGGTTGCCAAAGGCGCTGCG
TTGACCCCAGCGATTCTAGCTTCACTTTAA
