# Supplementary material for: In silico Identification of Serovar-Specific Genes for Salmonella Serotyping
Source: Front Microbiol. 2019 Apr 24;10:835. doi: 10.3389/fmicb.2019.00835 (PMC6491675; doi:10.3389/fmicb.2019.00835)
Supplement: DATA S1 — Sequences of 131 serovar-specific gene markers. [file Data_Sheet_2.ZIP › Supplymentary_data1/Derby-III-group_21849-ERR2195737_scaffolds-PROKKA_04296.fasta]

>Derby-group_21849-ERR2195737_scaffolds-PROKKA_04296
ATGGACTCAAAAATGAGCGAACAAGTTAAGTTAAAATCGAAATATAGTATAGTAGATTTG
TTCGCTGGTGCCGGTGGGCTCAGCTACGGCTTCCTTCAAACGGATAGATTTTCGATCAAA
GCTGCTTTTGAATTGAATCCTAATGCTCGGCAGACATATCAACGAAATCACGGCGAGCAT
GTGGCTATGTATAGCGACGTGGAAAATGCACTCTCTGAGTCAATCAGAGCAGAACTTGGA
CAGATTGATGTTGTTATTGGTGGACCACCTTGCCAAGGATTCTCAAGTGCTAACCGCCAA
AAAAATCATGCGATCAGTCAAAATAACTCACTTGTCAAAAAGTTTGTCCAGGCCGTTCTT
AATTTAACTCCTAAAGCATTTGTAATGGAGAATGTTAGTTTACTTCAATCCAAAGTTCAC
CGTTTTTATGTAGATGAGAATGATCAACATATAATTAAAAAGTACAATATATCAACTGAA
GATACGGAAATCCAACTTCTTGACAAGCAATTCCTGTTTGAAGACTCTATTAATATAGTT
AATGACCCAATTAAAATAAAAAAATATTTATGGGCTGAGAAAGACTATTTTTCTCTGAAT
GTTGTTTACAAAGCTCGCAAGAATGAACATAAGCTAAAAGCCACACTAGAGAAACATAAA
AAAAACTTACTATCTCTTGCGGAAAAATTAATTATCAAGGACGATATAAATGATCATATC
ACTCATTATAATTACCTAGCAGGTAAAGTAATCGTTCAATACTTTAATAATACTCAGGAA
GACAAAAAAGCTACACATTTATGTATTACAATTGAGCCTGTAATCATGATTCAACGAATG
CTTGCTAAGTCCTTGGAAATTCACAACAATAAAATAAATGTTATAGAGTACACAACGAAA
CAGGGACTAGTGGCAAAAGTTACATCTATGGCGGTAGTTGATTATATAGAGTCAATACTA
GGTTCCGAAGATAGTGGTTATAGTATTACAAAAGGTGTCTTGTCAGCTACACATTTCGGT
GTGCCGCAAAAACGAATGCGCTTTGTAATTATGGGTGTAAAGAAAGAAATTGCTGAAAAT
ATTACATTACCCGTGGGGGATTTTACTGAGGATAGTTTTAGAACAGTTGAAGATGCTATC
AAAGATATAGAAAATCTCAAAGTCGCAACTACAGTTAGCGAAGGCAGTATTGGTATTCCT
ATTTCTAATCAGCCAGATTCTATTAGCGAATTAGGTCAACAGCTTCGCAATTCGAAGGTG
CTTTATAACCATATTGCTACTGATACTACGTCTCACGCATTAGAACGGTTTAAAGTCATT
CAGCAAGGTTGCAATTTCCATGATTTACCCTCTGAGCTTAAGACGACATACTCAGATAGC
TCTCGCACACAAAATACAATTTATCTAAGGTTGAAATATAATGAACCTTCAGGAACAGTC
GTAAATGTAAGAAAGTCTATGTGGATACATCCGACTCTTGATCGTGCATTGAGTATACGC
GAAGCTGCTCGATTACAAACTTTTCCTGATAGTTTTATATTTTGTGGTGTAAAGGATTCT
CAATATCAACAAATTGGTAATGCCGTTCCACCTATGTTAGCAAAAGCTCTTGCTAGACAT
TTATGCGACTATTTAGATAAGTAA
