# Supplementary material for: In silico Identification of Serovar-Specific Genes for Salmonella Serotyping
Source: Front Microbiol. 2019 Apr 24;10:835. doi: 10.3389/fmicb.2019.00835 (PMC6491675; doi:10.3389/fmicb.2019.00835)
Supplement: DATA S1 — Sequences of 131 serovar-specific gene markers. [file Data_Sheet_2.ZIP › Supplymentary_data1/Durham-group_13996-SRR1643122_scaffolds-PROKKA_02703.fasta]

>Durham-group_13996-SRR1643122_scaffolds-PROKKA_02703
ATGTTCCTACATGGATACGCAAGAGATTTAACCAAATGGCTGCTAAACTTAAACGGTCAG
GAGGTAAATGTGGATAATCTAACTTTTGGGAAGGATGATTTATTTTCTATCAAAATAGAA
ACTGATAGCCATTTTGCTAGCGTTTCTATTTTTTGTGATTCCGATGAGATTGGCAATAAT
GACGAGTATACTCTATTGAATACTTTTCTCGCTTTACTGGAGGATAAAATAAATAATTAT
GAATATTCTTTAGCTGATAAGATTGTCAATTTTGATAAAGATGCTATTTTTTCATATGTG
GTTGATGGATATAGAAATTCGGAAAGCTGGAAAGATTCACAATACTTTAGTTCTGTTTGG
ATTACTTTAGATTTAACACCGTGTTTTGATGGAGAGGTTTTCATTCTTATATCGACTAAT
GAATATGACAGAGTCATTTGGAGGAAATTCAATTCAGAAACTAACAGAGAAACATTCCTT
CCTGCTGGATATGTATTAAAACAGTTAAATTTATTACTCAATCATTACTCTAATTAA
