# Supplementary material for: In silico Identification of Serovar-Specific Genes for Salmonella Serotyping
Source: Front Microbiol. 2019 Apr 24;10:835. doi: 10.3389/fmicb.2019.00835 (PMC6491675; doi:10.3389/fmicb.2019.00835)
Supplement: DATA S1 — Sequences of 131 serovar-specific gene markers. [file Data_Sheet_2.ZIP › Supplymentary_data1/Eastbourne-group_24805-SRR1105674_scaffolds-PROKKA_04722.fasta]

>Eastbourne-group_24805-SRR1105674_scaffolds-PROKKA_04722
ATGCAGGCGCTTCATCAGCTTGCATTAATACCGGTGTCGGAGACAACAGCGGATTATGAC
AGTTATGGATTCAGACCCGAACGCTCGGCACATGACGCTATCGGCAAACTATTTGGTGTC
CTTGCTCGCAAGGGGGCCGCTCAATGGGTTCTCGAAGGTGACATTAAAGGGTGCTTTGAC
CACATAAGTCATGACTGGATGCTTAAAAACATCTGTACTGATACGAAGATACTGGAGATG
TGGCTCAAAGCGGGATTCATCGATCAGCGTAAGTTTTATCCGAGGGATGCCGGAACGCCG
CAAGGTGGAATTATTTCTCCTACGTTGGCTAACTTAGTACTGGATGGTATAGAGGATTTG
CTAATCAAACGTTTTGGCCGCAATGCCGGGCTAAAAAAGCACAGACCCAAAATGACCAAA
GAGTGCCAAGTCAACTTCGTTCGATATGCGGATGATTTCGTGATTACAGGAAGCTCTAAA
GAATTACTGGAATCCGAAGTCAGGCCGCTTGTACATGCCTTTTTAGCTGAACGGGGGCTC
ATGCTCTCGGAAGAGAAGACTCATGTCACGCATATATCGGATGGTTTCGATTTCCTCGGA
CAAAATGTTCGGAAGTATCATCTTGGTACCTCGAATGAAAGACTACTGATAAAACCGTCG
TCCATGAACATTAAAACGTTCATGGATAATATACGGAAGACTATCAGAGCTTTGGTTGCC
GCGAAGCAAGAATCGGTTATTAGAATACTCAACCCGAAGATTCAGGGTTGGGCTAACTAT
CATAGCCACGTGGTATCTAAAGCTGTCTACGCAAAGATTGACCACCTTATCTGGCGTCGT
TTATGGGCATGGGCATGCCGTCGGCATCCAAACAAACCGAAGCGCTGGATCCATCGGCGA
TACTTCGGGCATCTGGGTGATCGCAGACATGTTTTCTATTGTCGAGCTCTCCGGAAAGAT
GGAACGAAGGGAATGTTGGCTCTGCGAAATGCTGCGGATGTAGCCATCGTGCGACACGTC
AAAATTAAAGGCGAGGCAAACCCTTACGATCCTCACTTCGAGGAGTATTTCGAAGCGCGT
TCTACTTTGAAGATGGAGAAGAACCTTTCTGGTAAGCATAAACTTAAGTATCTGTGGCAT
AGACAGGCTGGGCGTTGCCCCGTCTGTTGCGGGGCTATAACAGCAATCACTCGATGGCAT
GTTCATCATCTTATCCGTCGTATTGATGGCGGTTCCGATGCTGTTTCGAACCTCTGGATG
CTCCATCCAGACTGTCACAGACAACACCATGCTAACCCCAATTTGAAGTGGAAAATTGCT
GGCTGA
