# Supplementary material for: In silico Identification of Serovar-Specific Genes for Salmonella Serotyping
Source: Front Microbiol. 2019 Apr 24;10:835. doi: 10.3389/fmicb.2019.00835 (PMC6491675; doi:10.3389/fmicb.2019.00835)
Supplement: DATA S1 — Sequences of 131 serovar-specific gene markers. [file Data_Sheet_2.ZIP › Supplymentary_data1/Florida-group_18141-SRR3479650_scaffolds-PROKKA_01874.fasta]

>Florida-group_18141-SRR3479650_scaffolds-PROKKA_01874
ATGAACAATACAAAAGAAATAATTAAAAATAGTGGCATTTCTTTTGGCACAAGTGGTGCT
CGTGGATTAGTTAAAGATTTTAAACCTAACGTATGCGCAGCATTTACATACGCTTTTGTT
GATGTAATGAGTACATGTTATTCTTTTGATGAGGTTGCGCTTGCTATAGATAATAGACCA
AGCAGCTATGCAATGGCGCAAGCATGTGCAGCCGCATTGTTAGATTGTGGTATTATACCA
AGATATTATGGAGTAATTCCCACCCCTGCGTTAGCGAATCAATCAATTGCTGATAGAATG
CCTGCGATTATGGTCACAGGCAGCCATATCCCTTTCGATCGAAATGGGCTGAAGTTTTAT
CGTCCGGATGGTGAAATCTCAAAAGAAAATGAAATAAGTATGCTGGAGGTTGCAAAAGAA
TTCTCTGACATAAGCAAGTTACCAGACTTGAATTGTTCTAAACGTGCTGCTGAGAATTAT
ATAAAAAGAAATACTTCCTTTCTCTGTGGAATGTTCAAAGGAAAACGGATTGGTATTTAT
GAGCATTCTAGTGCTGGGCGAGATTTATATTCAGAAATATTTACCCAGTTAGGCGCCACT
GTCGTAACTATTGGAAGAAGTGACGAATTCATCCCAATTGATACAGAGGCTGTTTCGAAA
GAAGATGAAGCAAAAGCTTTAAAATGGGTTTCTGAATACAATCTGGATATGCTTTTTTCT
ACTGATGGTGATGGTGACAGACCGTTAGTAGCAGATGAAAACGGTTTTTGGCTAAGAGGT
GATATATTAGGTCTCTTATGTTCCAAAGCATTAGGTATTGAAGCAGTCGCTGTCCCTGTA
AGTTGCAATACAATTATTCAAACGTGTGGGTGGTTTAAAAATGTAGCTTTGACAAAGATT
GGCTCGCCATATGTGATCGCGGCTTTTGATAATCTTAATAAGAATTATAAAAATGTAGCT
GGTTTTGAAGCTAACGGTGGATACCTTGTAGGTAGTGATATATCATATAATGATTATGTA
ATAAAATCACTTCCAACTCGAGATGCTGTTCTGCCCGCTTTGATGGTCCTTGCTTTAGCA
ATTAATCGTGGCGTTTCTATATCTGGTCTCCTGAAGAATCTTAGCGGACGTGTTACTTAT
TCGAATAGAATTCAAAACTTTGCAACAGAAAGAAGTAAGCATATCCTTCAAATAGCCTTG
GATGACTTACAACAATTTATAAAGCAACTTGGCTTTGGCAGTTTGTACATTCTTTCCTAT
AACACTATAGATGGATTAAGAGTCACGCTGAGTGATGATTCGATAATTCATTTGAGACCC
TCAGGAAATGCTCCTGAATTACGTTGTTATGCCGAAGCTGATAATCTTGTTAAGGCAGAA
GAAATAGTTGACAGAGTATTACATGAAATTGTATTACTGGGACAGTAA
