# Supplementary material for: In silico Identification of Serovar-Specific Genes for Salmonella Serotyping
Source: Front Microbiol. 2019 Apr 24;10:835. doi: 10.3389/fmicb.2019.00835 (PMC6491675; doi:10.3389/fmicb.2019.00835)
Supplement: DATA S1 — Sequences of 131 serovar-specific gene markers. [file Data_Sheet_2.ZIP › Supplymentary_data1/Gaminara-group_19307-SRR1195673_scaffolds-PROKKA_03982.fasta]

>Gaminara-group_19307-SRR1195673_scaffolds-PROKKA_03982
ATGACGAAAAGAGTTTTCGTTGCTGGCCATAATGGTATGGTTGGTTCTGCTTTAGTAAGA
ATGCTTCAACAAGAGCAAGATATTGAGATTATCACTAGAAAACGTAATGAGTTAGATCTT
CTTTCTCAACAAGCTGTAAGCTCTTTTTTTAAAAGTGAAAGAATAGATCAAGTATATCTT
GCTGCAGCAAAAGTAGGAGGGATTTATGCCAATAATACCTATCCGGCTGACTTTATTTAC
CAGAATTTAATGATTGAATGTAATATCATTAACGCAGCGTTTCATAATGGTGTTCAGAAA
TTATTGTTTCTAGGATCTAGTTGTATTTACCCGAGAGATACAATACAACCTATACGTGAG
GATGCGTTATTAACTGGTATTTTGGAAAGTACAAATGAACCTTATGCTGTAGCCAAAATT
GCGGGTATTAAGTTATGTGAATCATACAACAGACAATATGGCTGTGATTATCGGAGTGTA
ATGCCTACTAATCTTTATGGACCAAATGATAACTTTCATGCTGAAAATGCACATGTTATT
CCTGCTTTACTTAGACGCTTTCATGAAGCCAGTTTGGACGAATCTGAAAGTGTTATAGTT
TGGGGGAGTGGTAACCCCATGCGTGAGTTTCTTTATGTTGATGATATGGCAGCAGCATCG
GTTCATGTGATGAATTTACCAAAGGAAATTTATGATAAGAACACAGCGCCTATGCTTTCT
CATATAAATGTCGGCACTGGGGTTGATTGTACGATTCGTGAATTAGCAGAAACTATCGCC
TCGGTCGTTAAGTTTCGAGGAGATATTATTTTTGATGAATCGAAACCGGATGGTACACCT
CGAAAATTATTAGATGTTTCACGCTTAGCTAATATGGGATGGAGGTGGTCGACATCGTTA
GAAGAAGGGCTTCAATTAACTTATGCTTGGTTCTTAAAAAACCAAGAAAAATTCAGAAAA
TAG
