# Supplementary material for: In silico Identification of Serovar-Specific Genes for Salmonella Serotyping
Source: Front Microbiol. 2019 Apr 24;10:835. doi: 10.3389/fmicb.2019.00835 (PMC6491675; doi:10.3389/fmicb.2019.00835)
Supplement: DATA S1 — Sequences of 131 serovar-specific gene markers. [file Data_Sheet_2.ZIP › Supplymentary_data1/Give-I-II-group_9444-ERR1046219_scaffolds-PROKKA_03511.fasta]

>Give-group_9444-ERR1046219_scaffolds-PROKKA_03511
ATGGATGCTGATTTATTAAATAAATATTTATGGACTGTGAAAAAACAGGCTATTGCATTT
ATTTCTTCAATTCTGTTGCTGGAGATGATTTCACCGCTGGGCCTGGCAGAAGACGCCTTA
CCAAAAGGTAAAGATTACCCTGCGGTTATTTATCATGGGAAAACGGCGACAAGCGTAGAC
CGCACGGATGAGTTCACCAATATGTTCCACACACGTTTCAAAGAAGCATTGCAGAACGAC
GCAGTTTTTGCGGGTGAGTATGCCCAGACCGAATGGGGCTGCGGCGGTTCTGGGTGTCAT
GTTATTGCTTTTATCAACAAGCGAACAGGGCGCGCGTTATCCCACACCTTTCAGGTCTAT
TATAGCGGGACGGACGAAGAGCCGCAGCCTATAGGTGAAGAGATTCTGTATATGGATAAA
AAGAGTCGATTGCTGGTAGCTTATAAAACCACTGAGTCGTTGGAGAAGTCTTATGATTAT
TATCTTCTCAATGGCAATGAGTTAGTGCTTATTCGCAAAGTTCCAGATAAAGGAGGCTAC
TGA
