# Supplementary material for: In silico Identification of Serovar-Specific Genes for Salmonella Serotyping
Source: Front Microbiol. 2019 Apr 24;10:835. doi: 10.3389/fmicb.2019.00835 (PMC6491675; doi:10.3389/fmicb.2019.00835)
Supplement: DATA S1 — Sequences of 131 serovar-specific gene markers. [file Data_Sheet_2.ZIP › Supplymentary_data1/Give-III-group_13060-ERR1082897_scaffolds-PROKKA_00666.fasta]

>Give-group_13060-ERR1082897_scaffolds-PROKKA_00666
ATGAGATTAACAGCCGATGATTTAAAAAAAGATGTAGATATGCTTCTTGATGATCTTAAA
AGGAATTATGAGATTCCTTCTGTTTTAAACTCTGTCAGGTTTTTATCTAAAGTCATAGCT
ATCGCTCTAGTAGTGCAGTTTTTTTTAAGTGCTCTCGATTTCTTTATTTGGGGGGGGGAG
TATAAAGGTGGGTTCAGGGAAGCGATTATTGTTTATTGCATTGGCTTTTTAGGAGTGTTT
TTGCTTCCGTCACTTGTTCTTCTCATCGTATGTCATAATCCTGTAATGATGATATCGTGT
CTTAGTGATGAGACAAAAAAGAAATCAGTGTTGCTAAGCCTTGCAAAAGTTAAATTTAAA
TATGTCTTATATTTTGCAATACTAATTAATTTGTTTGTAGGTGTTTGTTTTACATTAAAT
GAGTCCGCAATGATCGCTTTTATGGGAGGGAGTTGGTTTGTTACAGTTATAGTTTCTACA
ATTATTTATAATATGATGATGGCTCCTTATTTTACACCTGCGGTAGTTAGTGGTTTATCA
AAAGTGAAAGAGTTACTTTCTGCCTCCACAAAATAA
