# Supplementary material for: In silico Identification of Serovar-Specific Genes for Salmonella Serotyping
Source: Front Microbiol. 2019 Apr 24;10:835. doi: 10.3389/fmicb.2019.00835 (PMC6491675; doi:10.3389/fmicb.2019.00835)
Supplement: DATA S1 — Sequences of 131 serovar-specific gene markers. [file Data_Sheet_2.ZIP › Supplymentary_data1/Goldcoast-group_28429-SRR1645229_scaffolds-PROKKA_01417.fasta]

>Goldcoast-group_28429-SRR1645229_scaffolds-PROKKA_01417
GTGAGCGGATTCGATCACCTGATGGAGCAGGGGCAGAAACGCACCCCTGCTCGTTTTACT
GCAAACAGCTTTTCTGACCTATGCAACGCTATTCTATCGCATCGTGTACAAATTTCCATC
ACATCGGAAATGACGGATGAAGAACGGCGCAAAGAAAAGCAGAAATTGTACTGGTTCTCT
GCACCAACGCAGAAAGCCGGGCAGCGTCGTATTGTGGCGAATATGGCGGCATGTGCCTTC
GGCTCTCTGGACATTGACGAGAGCACTCCCGGCGCAATAAAAGCTCTCACACCAGTTTTA
ACACGTCGTTCTGTGATGGTTTACACGACGGCGAGCCATACCGCCGAAGCGCCGCGCCTG
CGTATCGTCTGCGAACTATCCAGACCGATAGAACCGGCAGAACGGGGAGCCATCCTCACC
GCCGTAGAAACGATGCTGATGCAGAGCGCAGGTTTTACGTTCGTGAACCTGGAGGGCCAA
AAATCACGTTGGGAGAAAGGCAGCGATTACGTGGCATTAGATCGCAGTGTGTACGGCCAG
CAAAGTTACCTTTATTGCCCTCATAAAGGTGCAAAAGTACAGACCTACGCCGGTGAAGTT
ATTGACGTTGATGCGCTCTCCCTGCCAGCAGGGGCGACAAAGACCAAGAAGTCCACCAGT
AAGGATACTGCAGAAAAACAGCCTCAGCAGGATGCAGAGGTCGATGATATGTCCACTGCC
CCGGATGCCTTTGTTATTGGTGATCTGCGTAGCGCCCTTAGCTTCCCTAAATGGCAGAAT
CCGAGCGACGACTACGAGACATGGATCGGTAATGGTATTCGCCTGGCATCGCTGAAAGGT
ACAGAATACGAGGATGAAGCAAAGACGTTGTGGTTCGAGTACAGCGCACGTTCACCAGCG
AACAATCCCGAATTTACAGAGGAAAAATGGGAGACATTCAACGCCGAGCGTTCCAGCTAT
CGGGGAATTTTTGCCGATTCGCAGAATATGGGGTGGGTCAACGAGGCGACGAAACGCGCG
GCAACCCGAATGCAGCCGAGAGTTGAAGCCAGAACCGATGGTCTGTATCACGTTACGCCG
CGGGTTAATAAGCAGACCGGTGAAGTTGAAGAACCCTCCGTTTGGTTATGCTCGCCGGTT
GAAGTTATTGGTCGCGGTACCGATGGCGGCGAAGAATATCTCGTTCTGTCCTGGCTGTGT
AACGGTCAAAAGGTAACGGAAGCGCTACCTCTCTGTGATATTGGAGAACGAGAGGGCTGG
CGACGTATGAAAGCTGGGGGGATGAATGTCACGTCAAAATCCAGTTTACGGGCAGTGTTG
GGCGACCACCTGCAGCTGTGTGGTGAACAGACCCGCTGGAACGTAGCAAAAACGACTGGC
TGGCAGCATGGTGCGTATATTATGCCGGACGGTGAGATCATTGGTACAGCTTCTAAGCCG
GTGATCTTTTGCGGTCATTCCGCTACAGCGCAGGGCTATACCGTCAAAGGCTCGCCGGAG
AGCTGGCGCGATAACGTGGCACGACTGGCGGCCGGAAACCCTTCAATGGTGACCGCCATT
GCCGCGGCGTTCGCCGCGCCTATGTTATCGCTGGTGGGCGCTGACGGTTTCGGCATCCAC
TTTTATGAGCAATCCAGCGCCGGCAAGACGACTACGGCCAACACCGCTGCCAGTATCTAC
GGTTCGCCGGATAAGACTAAACTGACCTGGTACGGCACCGCGCTGGGTATGGTGAACGAA
GCCGCGGCTCATAACGACGGGTTTATGTCGCTGGATGAAATTAGCCAGAACACCCGGCGG
CGCGATGTGGCCGAGTCGGCTTATGCGTTGTTTAACGGTGTAGGGAAATTGCAGGGACGC
CGGGAGGGTGGGAACCGCGAAATCCTGCGGTATACCACCGTTGCACTAAGTACCGGCGAA
ACCGATCTGGAGAGCTTCATTCGTGAAGATGGCGGCAATGTTAACGCCGGGCAGCTGGTG
CGCCTGCTGAATATCCCGCTGACCCGAGCCACCAGCTTCCACACACTGCCCGATGGTAAG
GCACACGCCGACGCCCTCAAATCGGCCTACCAGAGCCACTATGGCGCGGTTGGGCGTAAG
TGGGTGTCTATGCTGGCAGATAATCCGAAAGCGGCACAGGATGCCGTAGCCGTAGCAAAA
ACGCGCTGGAAATCATTACTGTCTACGCAACATGGAGAGCAGGCTGGACGCGTGGCAGAT
TGTTTCGCCATTCTTGAAGCGGCACTGGTGCTTTCACAGTCACTTACGGGGTGGGATATT
GCTGAATGCCGGGCGGCGGTTGAGCATAATTTCAGGACGTGGGTTGCACTGTACGGGGCA
GGTAACCGCGAGTTTGTCCAGGTCGTGGAAATGGTGGAAAACTTCCTGCTGGTGAACGAA
AGCCGTTTTGATGTTATTGCGGGTTCAGAATCGGAAGAGTTTCCCACACTTTCGACTGAC
AAAATACGTCGTGCGGGGTGGCTGGCACTTAACGGTGCTCCTGATGGCCGAAATGTCTAT
TACGTGCTGCCGGGCGTATTCAAAGCAGAGACTATACCGGGTAAAGAACACGTGCAAGCT
GCCAAGATCCTGCATGAAGAAGGTGTTTTATGGAAGAAAACCAAGGACAGATACACCTCA
CTCACACCACGAATTAACGGTCAACAGTACTGGACGTACGCTTTAATGCTCGTTCCGGTG
GTAGAGGGTGAAGAATCCGAAGCAGCACCCGAGACTGATTTGATTTAA
