# Supplementary material for: In silico Identification of Serovar-Specific Genes for Salmonella Serotyping
Source: Front Microbiol. 2019 Apr 24;10:835. doi: 10.3389/fmicb.2019.00835 (PMC6491675; doi:10.3389/fmicb.2019.00835)
Supplement: DATA S1 — Sequences of 131 serovar-specific gene markers. [file Data_Sheet_2.ZIP › Supplymentary_data1/Hadar-group_9290-ERR018006_scaffolds-PROKKA_02455.fasta]

>Hadar-group_9290-ERR018006_scaffolds-PROKKA_02455
ATGCGGAGTATCATTAGCGCTCTACTCAAAGAAAATAATACAGAAGCAATAAAAACACTC
GCCCATAAAATATATACATCGGAGCAATTAACATCCCACACTGATTTTCCTTCTTGGATG
CCCCGTATTTGTGAATCTGCCATAAACAATCCAGAACTGAGCGCTTTAATTTTTCATATA
TTTTCTTACCTAGCTAAAGATGAATCAAAACATAGTTTATTAACTAATTGTCTTTTTATA
ATAATAAAAAACAATTCAGTATCACAGAACCATCAGGCAGTTGAAGACTTTATTTATGAT
ATTGTAAAATACCCTTACTTACTTAATAAATTATTCACATTAACGTTAATTGATGAGAAT
CCAGAAACCACCATTTTTTCGCGTTTGATATGCACATACCTGTTTGTGCATAGAAGCACA
CATCTGTTAGAATGTAGCCCTGATGTTACAAACAACTTCAGTAAGAAAGATTTTATCTTT
CTGGTACGAAGAATTCTGGGTTTTATCTCAAATGAAGCACAGTTAATGTCATTGATATTA
TCTTTATTAAAAGTCAAAAATGCAGAAAAAAGAACATATGATCTTGTGAAGGCAGTGATT
GTAAATGAAATGGCAATGGACTATCCCGGCTATGTGGTTGATGAAATAAAATGCTATCGG
AATGCACTAAAAAGCAAACGAAGTAATATTAAAAAACTATATGATGAAATACTGTCAGTT
ATTGAAAACCATATAACATCTTTTTCCACGCTTCCGAGAATAAAGGAATTAGAACCATCT
TCAATGTTCGCACATGCTTTTCAAAAGGAAAAGCATAAAGTCATGGCGAAAAAACAAGAT
CTCAACAAAGAGGACTCTTTAGCATTTAAAATAGCTACTCATATTCCATTGAAAGCGGGC
GTAGGTTCTTTCCATTATAATGATTATAATAACTCTGGTTACAGTGAACCATCCTATCTG
CACGAATATTCAAGCAGTTATTCCCTGCCCAGACGTTATATTATGGATAATGTCGGTTAT
GACATCAGGCTTGCTCAGTTCAGATGTGTAAAAAAGGATACGGTATGA
