# Supplementary material for: In silico Identification of Serovar-Specific Genes for Salmonella Serotyping
Source: Front Microbiol. 2019 Apr 24;10:835. doi: 10.3389/fmicb.2019.00835 (PMC6491675; doi:10.3389/fmicb.2019.00835)
Supplement: DATA S1 — Sequences of 131 serovar-specific gene markers. [file Data_Sheet_2.ZIP › Supplymentary_data1/Havana-II-group_24891-SRR1106378_scaffolds-PROKKA_02966.fasta]

>Havana-group_24891-SRR1106378_scaffolds-PROKKA_02966
ATGTATATGGATCAATTAGAATGTAAAAAAATACCTGTAGATAACATATTCCTTGACCCT
AATAATCCTAGATTTTGGACACAATCCAATCGTGTAATAGTCAAAGATAAAAATATTACT
GATGAACAAAAACAATTAAAAGCCAAGCAGGAAATAGATGTTCACGGTATAGATGATCTC
TATAATAGCATTCTGAGGAATGGTTTTTTATTATTAGATAGAATTGTTGTCAGACCTATT
TCTGGAACTAAAGATAAATATGTTGTTGTTGAAGGAAATCGTCGTTTTAGATCATTAACT
AAACTTCGTAACGATATACTAAATGACGAAGTTTCGGGTGAAGATCTTGATGAGGATGTT
TTAAAAAACCTATTTGACAATACTAAAAGAATTGAAGTTTTAGTATACAGTGGAGATGGT
AAAGATGATATATCATGGATGCTTCAAGGCATAAGGCATATTAGCGGCATTCGTGATTGG
GAACCAGCACAGAGAGCAAAATTAGTTGCTCAACAAATTGATAAAGAGAAAAAGAAACTT
GGTGTTGTAGGTCAACAATTTGGACTATCAGCACAAGCTACTGGCCGATTATACCGAACT
TATAAAGCCCTTTCTCAGATGAGAAATGATGAAGAATTCTCTTCTAAAGCACGCAATCAC
TATTTTTCTTTATTTGAAGAAGTACTAAGAAATAATGCTATGAAAGAGTGGCTTTCATGG
AGTGATAGTGAAAAATGCTTTAAAGACACCAATAACCTTAACAGATTCTACTCATGGATT
ACACCAGATGAAGAGAATGGCAATAAAAGAAGATTAAATGATCCTAAACAGATAAAAAGT
ATTTCATATTTAATTGAAAATCATCATACATCGTTAATTGATGACTTTGAATCTCACTTA
TTATCAATTGAGGAAGCAAGGGTAAGAGCGACAGAAAATGACCCCAAGCCAAAAGATTGG
AGAAAAATAATTCTTACTACCCGAGATTTATTAGGAAGTTTGCCACAATCAGCATTAATT
GATGATAGCATTGAATTTCTCAAAGAATTAGAGAAACTAACAAAAATAATCGAACAAAGA
AAAAAAATGGCAAAAATGGCAACAGCTGATAACTAA
