# Supplementary material for: In silico Identification of Serovar-Specific Genes for Salmonella Serotyping
Source: Front Microbiol. 2019 Apr 24;10:835. doi: 10.3389/fmicb.2019.00835 (PMC6491675; doi:10.3389/fmicb.2019.00835)
Supplement: DATA S1 — Sequences of 131 serovar-specific gene markers. [file Data_Sheet_2.ZIP › Supplymentary_data1/Heidelberg-I-group_5551-ERR1251772_scaffolds-PROKKA_00321.fasta]

>Heidelberg-group_5551-ERR1251772_scaffolds-PROKKA_00321
ATGCAAGTAAAGAAAAAAAGAAATTATAATAGACTTAAGTTGGTATATACTAAATATGTT
TTTTATTGCGCTTATTATTGCCCTATATTATTTCCTCGTTGGTTAGTAAATGAAGTTAAT
AGTCGTCATGAGGAAACTGGCAGTTTAAATAATTATATTAATAATGACAATCCAAAATTT
GTTTCTTTTCTCAACGGTGAGTTTAATTGGTATAAAACGACATTAAGTTTTATCATCGAA
AAAAATGAGCTTGATAAATTAGCTAAGTGGATTATCCGTTATTCTAGAAGCACTTTTAAT
GCTTCGAGGTATGAAGGTATAAATGATGTTTCAAATATATTTGGATCCTCCTATTTTAAC
TTCGGAAAGATTAGTGTCAATGGGAACGATAGAGGTATTAGTGATTCATTAAAGCCTTTA
TCGTCAAAAACTAAATACATTGATTTTATCATGTTGAGTTTACATAAGCATGGTAGCGAT
TTATTTATTATGACATATGAGGTTTTTATGAAGAAGGGGGCGACTGATGCTATAAAAAAT
ATTACTGTAGATGAGCTTGTATTTGATTCAGAATTTGACAAATTAAACTTCTACAGTAAA
AAAAATAGTGGTTTTAGATGTTGGGATAGATCGTGGTTAGCATCTGAAATTATTTGTGAG
AAATTTGATATTGTATTTAGTGATGTACATAAGGTATTGAAGGAGTTGAATGACACAATA
GGTATGTCAATTCATGAAAACAGTGTGGTTGCGATTCCTGAAATGTGCATTGAAGAGCAT
GTCGATTACTTTTCTGGGACAAATAATCAAAATGCTGAAAGAGCCGCTGAGTTTGGTTAT
TATTATCCTTCACCGTATTTGATAAAAGATGAAGGCGGGTATTTATTAAACATACATAAT
ACCTCTAAATATTCTTTTGATGCCCTTTATATTTATAATAAGGTTAATAAAAAAAATAAT
AATGGGTACCCGGATTTCTATCCGACTACAAATTCTAAAGGATTTATCAGGGATATTTCT
TTTGGGTTGCTGATTTCTAATGGAATAACTACCCTGGCTAAGCAGGTTGGAGAGGTTGTA
ACTGATGAACATGGAGATGTACTAACACAAAAACATAATGATTACTTCATTTTTTACATG
CGATCAAAAAAAATAAAAAGTTGGCTGGAGGCTTTCTCACGAAAAAGGAATACTAAGGTA
AATAATTTACTAAAGTACCAAGTTGAGAAGTGCGATGAGTTAGTAAGAAAAACTGAAAGT
TTGTATCATTTATCAGAAAGTAGAATTCAGTTTGATAGCATCAAGTATAATAAAAAGAAC
TCAAAAATTATTTTTTGGTTTGTAATAATACAAATAATTTTAGCTGTGCTAGCAATAGAC
ATCCAAAAATGGAAGATATGGTTAAATTGGGTTGTCAATTTTTTTAATTAG
