# Supplementary material for: In silico Identification of Serovar-Specific Genes for Salmonella Serotyping
Source: Front Microbiol. 2019 Apr 24;10:835. doi: 10.3389/fmicb.2019.00835 (PMC6491675; doi:10.3389/fmicb.2019.00835)
Supplement: DATA S1 — Sequences of 131 serovar-specific gene markers. [file Data_Sheet_2.ZIP › Supplymentary_data1/Heidelberg-II-group_23402-ERR460378_scaffolds-PROKKA_02861.fasta]

>Heidelberg-group_23402-ERR460378_scaffolds-PROKKA_02861
ATGTATGATTACGACTATGTACATAATTCTCTTTACAAAGAGGATTTTGAGCCTTTCTTT
CATCCCATTGTTGATGTTTTTACGGGAAAATGTATTGGCGCAGAGGTGTTAGCAAGAATG
GTAGTTTCAGGTGAGATAGTTTCTTCCGAAAAGACTTATCTAGCATTTTTAAACAGTGAT
AGAGATCAAGGTATGTTGACAAGATTAATGATTGAGAAAACCAAGTCTATTATTACCGAA
ATACCTTTCCCTGAAGGGTTTGTTCTAACATTTAATGTTCCAGTTAATATCCTCGGAGTG
GATTGGCTACTTTCTGCTTGCCAAGATTTAATGGAAACTTGTGAGCATAAGTTGACACTT
ATTTTAGAGTTGACAGAGTACAACAGATTGATGATTCATGACAACCAACTTTTAAATGCA
GCATATCAGTTAAAGGAAGAAAAAATTAAATTAGCACTTGATGATTACGGAATCGGTCAT
TCAAACATAACATTAATACAAAAAATACAATTTGATTACATTAAAATACCAAAAGAATTT
ATAAAACCACTACCATTTAAAAAACTTGAAGGTAAATTAATAGATAATATCAGTCACTTA
GCTAGAACATTAAATATTAACATCATGGCGGAAGGGATTGAAAATATTAATCAGTCACAA
TATTTAATTTCTCGTGGCATTGCATTGCAGCAAGGTTTTTATTTTAGCATACCTATCAGC
GCTTCTAAGCTTAATGATTATTTAAATAAAAATATTGTACATAAATCTCAATTCAAAAAA
AGATATTCAAACTCAGTTGCCTTTCAAAGGCTCACTGTTAACTCAATATATTCGTCAATA
TAA
