# Supplementary material for: In silico Identification of Serovar-Specific Genes for Salmonella Serotyping
Source: Front Microbiol. 2019 Apr 24;10:835. doi: 10.3389/fmicb.2019.00835 (PMC6491675; doi:10.3389/fmicb.2019.00835)
Supplement: DATA S1 — Sequences of 131 serovar-specific gene markers. [file Data_Sheet_2.ZIP › Supplymentary_data1/Hvittingfoss-I-II-group_19311-SRR1646553_scaffolds-PROKKA_00292.fasta]

>Hvittingfoss-group_19311-SRR1646553_scaffolds-PROKKA_00292
GTGAACAGCAAAGCGCATACTATAAAATTAGCGTTAAACTTGCGTAGTAAACGTGTTTTG
GGCGAGTGGACTAATCATGGATATGAAAAAAATAATGATAGTGATGAATTAGCGCGCAAT
GTATTTAATTCGGTAAGAAATATATTCTCGGATATATCTCGTGATTTTATGGCTAACCTT
AGTGAGCTAATTCGGTCCGGGGAAATTGATAATGCATTTTCGTTTTTTAAAGATTCCATT
TCATTACTTCAATTTCTATCTAAGAATGATTATTTTTTAATAAAATCATTTAGTAAGTTA
TTGTCAGGTGAACAGCTCAAAGAAATATGTATTTATATCGTTGCGTTATCGTCTGAATTT
AATCTAATAGATGATTTAGATGAAGACGTAGAAACATGTTTGCGGCTAAAAGATGATTCG
ATGGAAGAATTAATAGAAATGTCTTTATATATAGAAAAGTCTAGGATTCTTTTTGAGAGG
GGGTCTTTTAATGCTTCATTTATTGTATTGCAAGATATTATTAAAAAAACAAAATTTAAC
TCTATTTTAGGGTTTGCATTTAGAAATCTTGCACGATTATCAATACATGAAAAGGATTTT
GAGAACTATACATTAAAAGCAATTGATCATTTTCTTATAAGCGGGTTGAAGCATGATGCG
GTCAGCATGATTATGTTAATGTTAGAGAGAATACAAGGTAAGGATAATCATGAAGCATTG
GCACTAATTAATAAGGCCATTGAATTGCAATCATCGGATAGCAGCTTGGACAAAGATAGA
ACAGCAGCACTGTATCAAAAAAAAGGTTCTATTTTAATAGATCTTGAAAAATACGAAGAT
GCCAAGGAACCTGTAATCACAGCATGCTCTTTAAGGCGTGGATTAATTGGTGGTGAGATG
GAGTTGCATGCAAGTCTTATAAAACTTGAGTTTATTTATAGAGATCTTAAAGATGATGTT
GCTGCGGATAAAATTAAAGAAGAGTATATGTCGCTAGAGTCTCATATAGACGAACCTGAG
TTTTTTATTGCTAGAGATGTTGCTGAATATTTGAGGGAGGGAGACGAAGTTTCTCGCAGT
AATTTAAGCTCCATGATTAATGAGGGAAGCCCAGTAAATATTAAATTTGGATATGCGATG
GCCAAGTATTTAAATGAGGAGTTGACTTTTACTACAAAAGTTGAGTTGCTTGATCAGGCA
TTAAAATATAGCCGAGAAATGAAAGATTACCACATGACATCTTTAATTTTTCAACAAATG
GCTGAGGAATATCATAAAAACGAATATGTATCTATTGCAATAGAGAAATTATATGAAAGT
TTAAGTTCTAACAAGAGTAACAAAATCGCATTTCAGAACATAATAACTCTACTTCTTCAA
GAGAAACGGCTGGAAGAAGCCTCGTGTTTGCTGAAACAAAAAATAGAAGAGGTTGGGCAA
TTTCCTAATATTACATACATTTATGCGAAGGTTCGATTTGAGTTAAAGGATTATAAGTTG
GCATATAAGTTGTTTAAACAGGTAAGGAATGGAGCTTCTTCTGAAAATATTAAACATATT
GATGATTATATTATGAAATGCATAGAGAATATAGATGAACTTGTATCTGAGGAAACAGTC
TCAGAGCAAATTGTTAATACTGATATCACATTAGATGACATATCAAAGTCATTAGATGAT
TTTTGTGCCTCTGTATCTAGTCATTCTCGAATGCTTTATTGGAACAAGTGTGATGATGGT
TACAAATGGGCATCTAAGCCTGAAACTATAGCAAAACATGCCTTAATAATGTTTTTTTCT
GCCAGATTTTCATCTGGAACAATCGAATTAATACAAGAGCCTAGGGCTGGAGCAGGTTTT
ATAGATATCTATTTAGTCACAAATAATGGTATTAAGGTGGTTATAGAACTAAAAATGTGT
GGTAATGGATACAGTTCTAATTATGCACTATCGGGAGAGTCTCAGATATTACATTATCTG
GAGAGTAGAAAAATAAATGTAGGTTTTTTGGTGGTTTTTGATTCTAGAACTAGAGACTTT
TCGAAGGGTATACAATATTTTAAAAGTATCGATAATTACTCTATTTTTTCTAAAGTCGTT
GATGTGCGCTCAATACTTGAAAAGTAA
