# Supplementary material for: In silico Identification of Serovar-Specific Genes for Salmonella Serotyping
Source: Front Microbiol. 2019 Apr 24;10:835. doi: 10.3389/fmicb.2019.00835 (PMC6491675; doi:10.3389/fmicb.2019.00835)
Supplement: DATA S1 — Sequences of 131 serovar-specific gene markers. [file Data_Sheet_2.ZIP › Supplymentary_data1/Hvittingfoss-III-group_24078-SRR1646276_scaffolds-PROKKA_02714.fasta]

>Hvittingfoss-group_24078-SRR1646276_scaffolds-PROKKA_02714
ATGTCGAAATCCTCACTGCTGCTGGTTTTAGGTTTGCTCACAACGGGTACTGCATTCGCG
GCGACCCCGGAAGCCACTTTTCTGGCGGAACACGGACTCAGCGGTAAATCCGTTGAGCAA
ATCGTAGAGACTATTGACCAGTCGCCACAGAGTCGGCCGTTGCCTTACTCAGCGTCCGTC
ACCAGCACCGCGCTGAAACTGTCTTCTGGCGATCAGGTTTATACCCTGCCGCTCGGTGAC
AAATTCTACCTGTCATTTGCCCCTTATGAATGGCAAACACATCCTTGCTTCAACCATAGT
CTGTCTGGCTGCCAGGGCGAAATGCCGGAGAAGACATTCAATGTCAAAGTGACGGACAGT
AAGGGAGAGGTAGTGGTACAAAAAGCGATGAAGAGCGGTCGAAACGGCTTCGTCGGGGTA
TGGCTACCGCGCAATATGGAAGGCACCATCGCAGTGAGCTACAACGGTAAATCAGCCGAG
TATCCCATTAAGACAATGGAAGACAGCCAGACCTGCCTGACTAAGTTGCAGTTGCGATAA
