# Supplementary material for: In silico Identification of Serovar-Specific Genes for Salmonella Serotyping
Source: Front Microbiol. 2019 Apr 24;10:835. doi: 10.3389/fmicb.2019.00835 (PMC6491675; doi:10.3389/fmicb.2019.00835)
Supplement: DATA S1 — Sequences of 131 serovar-specific gene markers. [file Data_Sheet_2.ZIP › Supplymentary_data1/Indiana-group_18665-ERR1046140_scaffolds-PROKKA_00021.fasta]

>Indiana-group_18665-ERR1046140_scaffolds-PROKKA_00021
ATGTCAACGAAGCAAAAATTAGAACTTAACTGGATTGGTAAGCATAAGCGTCCTCGTTTG
GAACCGCGTATTTTGCTTGAGGATAAGACGTTGTCTTATGGTGATGCGGATAATGAAAAT
CTGCTAATTCATGGTGATAACCTACTGGCGTTGAAGGCCCTTGAGCAGAAGTATGCAGGA
AAGGTAAAGTGTATATTTATCGACCCTCCTTATAATACAGGAAGCGCATTTAAGTATTAT
GAAGATGGATTAGAACATTCGGTATGGCTCTGTTTGATTAGAGATAGGCTGGAAATCTTG
CGCACATTACTATCTGAAGATGGTTCAATTTGGATCACAATAGATGACAATGAAGCGCAT
TATCTAAAAATTGTATGCGACGAAGTATTTGGAAGAAATAACTTTCAATGTGATATTGCT
TGGGAAAAACGTTACGCTCCACCACCAGATACAAAAGGATTTGGTTATGTTCATGATCAT
TTATTGTGCTACAGAAAGAGTGAACAATTTCAACGTAATTACCTACCTATGACTGAAGAT
CAAACTGGGAGATATAAAAATCCCGATAATGATCCTAGAGGGCCATGGAAATCTGAAAAT
TATACTTGTAGATATACTGCAGATGAGCGGCCAAACTTATACTACCCAATAATCAATCCT
CATACAGGAGAAGAGATATGGCCTAGCAAGACAAGAGTATGGGCTATGTCTAGAGGTGTA
ACAGAATCTAATTTGCGGGAAAATCGAATTTGGTGGGGAAAAAATGGGACAAATTCGAAA
CCGGCCCTAAAAAACTTCCTTTCAGAAGTGAACAAAGGAATGATGCCCATGTCACTTTGG
AAACACACTCTCGCAGGCCACACACAAGAAGCGATGAAAGAAATGTTAGCTCTTTATGGT
GATGAGCCGTTCACAACGCCTAAACCAGAAAGACTACTACATACCATACTTACAATCGCT
ACTAATAAAGGGGATCTTGTCCTCGACTCTTTCGCAGGGTCCGGGACTACTGGTGCAGTC
GCTCACAAAATGGATCGCCGCTGGATCATGGTTGAGCTAGGCGAACATTGTAATACCCAT
ATTGTACCTCGCCTTAAAAAAGTAATTAATGGAGAAGATCTAGGCGGTATTTCTAAATCT
GTTAACTGGCAAGGTGGTGGTGGATTCCGCTACTTCCATTTAGCACCTTCATTACTGAAA
AAAGATAACTGGGGTAACTGGGTAATTAATAAGGAATATAACGCCGAAATGCTGGCAGAA
GCCATGTGTAAGCATATGAATTTTACCTATGCACCCAGCCAGACTCAGTACTGGAACCAC
GGTTACAGCACCGAAACTGACTACATCTACGTCACCACCGGCTCTTTGGCTTATGAACAA
CTTAAAGTTCTGAGTGAAGAGGTGGGAACTGAACGCACATTACTGATCTGCTGCAAAGCC
TTTATGACCGAAGGTGCAGACTTCCCTAACCTGACGCTGGTAAAAATTCCGCGCGCTATT
CTAAGCAAATGTGAATGGGATCATGATGACTATAGCTTTACGCTAAACGTTCTCTCTGAT
TCGGAACAGCCTGACGATATTGACTACGACGAAAACATTGAAGACGAAGAATCATTATGA
