# Supplementary material for: In silico Identification of Serovar-Specific Genes for Salmonella Serotyping
Source: Front Microbiol. 2019 Apr 24;10:835. doi: 10.3389/fmicb.2019.00835 (PMC6491675; doi:10.3389/fmicb.2019.00835)
Supplement: DATA S1 — Sequences of 131 serovar-specific gene markers. [file Data_Sheet_2.ZIP › Supplymentary_data1/Inverness-group_23914-SRR1021900_scaffolds-PROKKA_00275.fasta]

>Inverness-group_23914-SRR1021900_scaffolds-PROKKA_00275
GTGCTAAATCCTACGCAACTCTCAGCGCTATCAAGGATGTTTTCTTCGTCAGTGATTTCC
GAGATAGCAAAAAAAGGTCAGTCACCTCTTTTTTCAAGGTTACTGTCTGAGGCATCTGTT
TTCGAATTTGATGACGTAGATAATGTAACTATTGGTGATGCCTTTGATACAGCATTTTCT
TTGCTCAGACGCTCAGGTTTGAGAAATGAGTATGTCTATCGTTCTGCGTTAATTCGAAAT
GTATTATTAGGCCGTCATTCTTTGCGTACCGCCAGTATGCTTACTGAATTTAGAATTGGC
TCCAGCAAAGCAGACATGGTTATTCTTAACGGTTGTGGAACTGTATACGAAATAAAATCA
GATAGAGATTCGCTTGCCAGACTTGAGAGCCAAATTGAGAATTATAGAAAAGCATTCAGT
AAGATCTACGTCATTGCAGGGACTGCACATATCCAAGATATCTTGGAAAAAACATCAGAA
GACGTCGGGGTGATGAGTTTAGTTCGATGGAATAGAATTAGTATTGTACGAGAAGCAAAA
GAGAATACTGATTATATTTGCACTGCAACTATTTTTGATTCACTAAGACTTAGCGAAGCT
ATTGATATCCTAAATGAGTTAAACATTGATATTCCCGATCTACCCAACACATTGATGCGT
AATGCAATAAGAGGTATTTTTACCAAACTAAATCCAATTGATGTACAGAGCTGCATGATA
AAAACTTTAAAAAGGACGCGTAATCTTGCTCCATTAAGTACTTTAATTGCAAACTTACCA
AGTGCATTGCAAAGTATAGCCCTAATGGTTCAGTTACGTAGTAAGGATCGAGATCGCTTA
GTTGAGACGTTGAATAAACCTCTTAATGAAGCATTTAAATGGGTTTAA
