# Supplementary material for: In silico Identification of Serovar-Specific Genes for Salmonella Serotyping
Source: Front Microbiol. 2019 Apr 24;10:835. doi: 10.3389/fmicb.2019.00835 (PMC6491675; doi:10.3389/fmicb.2019.00835)
Supplement: DATA S1 — Sequences of 131 serovar-specific gene markers. [file Data_Sheet_2.ZIP › Supplymentary_data1/Javiana-group_3360-SRR1033544_scaffolds-PROKKA_00730.fasta]

>Javiana-group_3360-SRR1033544_scaffolds-PROKKA_00730
ATGTTTAATCAGGGTAAATGGCTGCTTATTTGTATCTTTCTGCTATCAGGATGTTATGAC
ACCACCCCCAATATTCAGGATTTAAATAAAGCATTTCTTGAATATGAAACTAATCCACTA
AAAAATAAATTTGAAATTACCTCGGCAACATTTATTAAAGAAAACACTAAAGGTCATTTG
ACTTACTATAGCGTCAGTGGCGATGTAGCCACTAAAGAATTATTATATTATTATGACCCA
ATAATCACCGGTACACAATCAATGGATGGACACGATGTTACCGTGGTTATCCCCGTCACA
CCCATTGGAACAACAACAAAATTTACAGCCTCTGTTGTTGTTGATAACACCAGTGGGCAG
CCGCATCTCACTATGCAGAAACTCATGCCACTAAATTTATTTTTGCAATTTAATGGTTTT
TTCATAAAAAAGGAGGGAGACAGAATAGTGAGAGGTACTACCAGATTTAAACAGTTGGTC
GATTCTGAAAAAAAAGAGATTGCAAAGGAGAAAAAAAACGCCATGAGCTTTCTCAAAAAA
GGCAATGACTTATATCCCGCTCAAAAAAACTTGAAGAACAGATTGAGTTTTATTGGGGTA
AAAACAAGAAAAATCTCCCTATATCAGTGCATGATTATATTCGAGAAGTGA
