# Supplementary material for: In silico Identification of Serovar-Specific Genes for Salmonella Serotyping
Source: Front Microbiol. 2019 Apr 24;10:835. doi: 10.3389/fmicb.2019.00835 (PMC6491675; doi:10.3389/fmicb.2019.00835)
Supplement: DATA S1 — Sequences of 131 serovar-specific gene markers. [file Data_Sheet_2.ZIP › Supplymentary_data1/Johannesburg-group_10071-ERR161867_scaffolds-PROKKA_03738.fasta]

>Johannesburg-group_10071-ERR161867_scaffolds-PROKKA_03738
ATGTTTCAGATTAAAACCAGAAAAAAACCATTGTTAATATTATATTTAACTTTGTTATTA
AGTATCTTGATGTCGTTAATTATCGATGATGGTATAAATCGATCCTTATACATACTTTGT
ATATCCACACTAAGCGTTTTTTTTATATGCTATTGTTGTAATAAAATAACCTCCCCTGCA
AGTTTATTAATTATTTCTTCCTTTGTTTTCCTTGGTTGTAGGCCATTTCTCTCATTATTC
ACAAGTTTCGATTATAGAAATGCCGATTGGTTTATAACTGGTTATTTAGATGAGAATGTT
ATCTATACTAATTATGCTGTTTCTTTTATGTATTTTGGATATAGTGTTGCATTGATATTA
AGTAATAATAATTCAGCACATAGAGAATGTTACAATATAAATAAAATAAAACCTAATATT
ATATTTTTGTCTATACTTTTTCTTTTTGGCTCATTAGGACAAATCCTTAAAGGTTTTTAT
TTTTATTCCTTCATTGAGTCGAATAGTTATGTTGGAATTTATCAAGATAAAGTAAATTTA
CCCATGGGATATAATTTTTTATCATATCTTTTTTATTGTTCATTTTTCCTCATATGTGCA
TTTTATGACAAATTCCGAGTTAATAAATCATTTTTATTAATATCAATATTGATTGCTGCT
TTTAGTGCCATGAAAGGTAGTCGAGGGGAGTTTGTTACATTCTTGCTTACAGTCTTTTGT
ATTTATTATAATGAGAGGAAAGTAAGCAATATTAGCTTACTATTGAAAATGTTTTTAATA
TTTATTGCTGTTTTTATTATAAGTGAATTTGTTTCGATGTGGCGGTCAGGCGGCAGTTTT
ATTGCTCTTATTGAAGGCGATAATCCACTCGTGCAATTTATATATGGAATGGGAGTATCA
TATATTACACTTTACCAATCGGTTAAAATAAGTTTGATCTCGGGAATGTTTGAATTTCAT
TATTTAATCAGTCAACTATTAATTACTATATCTTCAGTGTTAGGAGTTCAGGTATATTTA
CCTAGAATTAGTTACAGCCATTTGGCATCTAAAACTGCGAACCCACAATTATATGAACAA
GGGTTTGGATTAGGAGGAAGCTATCTTGGTGAATCATATCTAGCTATGGGACTAATAGGA
TGCTTTATTATTCCATTTATAGTTTTATTTCTTATTAATAAGCTGGAAGTATTTACCAGA
TATAATAAAACTTTTTATTTTGTATATTATAGCTCTCTACCATCTGTTTTATTTATACCC
AGAGAAACCTTGTTCTATTTTTTCCCTTATGCAGTTAAAGGCATTATTGTGGTATTTTTA
TTTACATTTTACGTGAATATTAAAATGAGAAGATTTAATAATGGTTGA
