# Supplementary material for: In silico Identification of Serovar-Specific Genes for Salmonella Serotyping
Source: Front Microbiol. 2019 Apr 24;10:835. doi: 10.3389/fmicb.2019.00835 (PMC6491675; doi:10.3389/fmicb.2019.00835)
Supplement: DATA S1 — Sequences of 131 serovar-specific gene markers. [file Data_Sheet_2.ZIP › Supplymentary_data1/Kentucky-I-group_20143-SRR1002824_scaffolds-PROKKA_03846.fasta]

>Kentucky-group_20143-SRR1002824_scaffolds-PROKKA_03846
GTGATATCGAAAAGTATAGCAAAAGCAGCCATTGAGGCATTAAATATACTCAATCGTGCA
TCATCTGTTTCTGATATATATAATGCCATCATTGAGTATAAACTATATGAATTTGGAGCC
AGAGATCCAAAGTCTGTCGTAAGAATAACTTTGGAACGACATTGTATAAATAAGACTATT
GGTGTTATGCATCAAAAACGTTTTTTTAAGAAACTAAATGATGGTCGATATGCCTTAATG
TCTAATATAAAGAGTGAGAGCGAATGCGTATTGAATGAAAATAAAAATAATACAGATGAT
GTTTATCGCTCAATACTAGAACTTTATTCTTTAGCATCTTTACAGAAAGATAGGGTAAAA
AAAGAAATTATTGAATATTTAAGAGGCTTAACAGCGGAACAATTTGAAGACTTTTGTCGA
ATATTTTTAATAAAATATGGTTTTCTAGAAATGAAACTAACGAAAAGAGGGCGTGATGGT
GGTGTCGATGTCAGTGGATTATTGAGAGTAGGTTTGGCAAGCATGAGGGTTGCTGTGCAA
TGTAAAAAATACGCCGCAGAGAACAAAATAGGAAGGAGCATGATATCAGCATTTCGTGGG
GATATTACTGGGGAGTTTGAACAAGGTATATTTATCACAACTAGCAGTTATACAAAAGAG
GCTTTGGAAATATCTTTTAAACCATCATGTGTTCCAGTTGTGCTTATCGATGGTGAACAA
TTGGCAGACTTTATGATTGATAAAAGAATTGGAGTTCAGAGGGAGTTAATTGAAATATAT
GACTTTGAACAAGATCTACTATGGGACTAA
