# Supplementary material for: In silico Identification of Serovar-Specific Genes for Salmonella Serotyping
Source: Front Microbiol. 2019 Apr 24;10:835. doi: 10.3389/fmicb.2019.00835 (PMC6491675; doi:10.3389/fmicb.2019.00835)
Supplement: DATA S1 — Sequences of 131 serovar-specific gene markers. [file Data_Sheet_2.ZIP › Supplymentary_data1/Livingstone-group_19154-ERR2235612_scaffolds-PROKKA_04083.fasta]

>Livingstone-group_19154-ERR2235612_scaffolds-PROKKA_04083
ATGCACGACTATTCATTACTTATTGGCAATGGTATCAACAACCTATCCGAAGGAAATACT
TGGAATGATGTATTAAACAGTTTAGGGGAGAAATATCATGTCGATATCAATACAAAAGAT
AAACCATTCCCATTAGCTTATGAAGAAATATACTTCAAAATACTTAAAAATGCGGGTAAT
AAAAATGCCGAGATTGACATTAAAAACCATATCGCTGAAAAAATAAGAACTATAAAACAT
AACGAAATACATAAAAAAATACTCGACCTCAATTGCTGCAATATAATGACAACAAATTAC
GACCTCGCATTCGAAGGTGCTTTAAAACAGGCCCCCTCCACCCCTGACCTGAAAAACAAA
GGTGTAATAAAAGAACAACGCTATAGTATTTTCAGACATCACTGCATAAGCGACAAAAAG
ATTTGGCATATCCATGGAGATATTAACGTTCCGAACTCGATTACTCTTGGCTATGAGCAT
TACAGTGGGCACTTACAAAGCATGCGAAATTATGTAACTACAGGAAGTCGTTACTCAAAA
GAAGGATTTACTGACTTAAAACCTCTGACTAACAGGCTCAATATCTTAACTGAAGAATAT
AGCTGGATTGATAGTTTTTTTATCAGGGATATGTATATCGTTGGATTAACATTAGATTTT
GTTGAGATAGATCTATGGTGGTTGCTAACCTTCCGAGAAAGAAACAAATATCTTCACAAA
TGTGAGATGAATATACACAATAGGATCATGTATTATTTACCTTCATGTTTTCTCGACAGG
ACTCAGTATAAGGATGAAGATGTAAATCATTTAACTGCAAAAATAGAACTTTTAAGGAGT
GTCGGCGTACAAGTGAATTCTACTTTCGGTATTAATTTCACAAATTCTAAAGAAGACCAA
AAAGAATTTTATCTATCTGTGATAACCGACATCCATTCTCGGAAATCTTAG
