# Supplementary material for: In silico Identification of Serovar-Specific Genes for Salmonella Serotyping
Source: Front Microbiol. 2019 Apr 24;10:835. doi: 10.3389/fmicb.2019.00835 (PMC6491675; doi:10.3389/fmicb.2019.00835)
Supplement: DATA S1 — Sequences of 131 serovar-specific gene markers. [file Data_Sheet_2.ZIP › Supplymentary_data1/London-I-group_12855-ERR1046182_scaffolds-PROKKA_04129.fasta]

>London-group_12855-ERR1046182_scaffolds-PROKKA_04129
ATGACTTCCATTATATCTGTGGGGGAGAGTAAATCATTTTATCCTTCTCTGAAAAGCGAA
AGCGTCACATTATTAGATAGTTATAAGGTTAACATATTCAAAGATGCATATGGTGATTCC
GCATGTATCATAAGAATTATAGAAATTTTTATGTTAAATAAACTACGTCATAAGGGGGAG
AAACTACGCTCTTTAACTGGGCTGACAATTCCTGATACAGAGGCTGTAGCAGACGAAATC
AATCTTTTAATGAGTCGATTTGAGAAAATGTGCCATCGTGAGGAAGAAGAACTATCTTTC
AGACAACGCGAAGTTTCTGCTGCCGAATATACTTTGAAAAATGCAGGAGGTAATGTCAAT
TCCAGAACAATTGCTGAAGTAAAAAATAATAACACTCTTAAAGTAGAACGTACTGCCTGT
GAACAACGTTATCGTTCTGCGATTTTACGGCAGAAAGAACAGCAAACACGAGTGGGTATC
TTCAGAGGATTTGGGGGAATGTTAGTTGATGAAGCTGAATATATAGGTAAGGATATCAAT
AGAAGATTACTGAACTCATTTACCAAACCGCTTTCATCGCCAATAGAGTTTATTGATATT
ATTTATGATGCGGTCTTAATTCGTGATATTCGTTTTATCATCGATGCCCTACTCACCCTA
GAGAGTGCAGTTAGTCATATCATTGAGTGTTGTACTATTCCTACAGATCGGTACGTAGTG
GAAAGAGGAGGGCTTAACAGAGCATTGGCTTACAGAGAATATTATCGTGCCGAAAATTCC
ATATTACGTACTGTGATAAGCGATCATGAGTATGCCGAACATGCTGTGAGATTTAATCAA
ATTACTGACTATAAAAACAAACTCTTTTCTTAA
