# Supplementary material for: In silico Identification of Serovar-Specific Genes for Salmonella Serotyping
Source: Front Microbiol. 2019 Apr 24;10:835. doi: 10.3389/fmicb.2019.00835 (PMC6491675; doi:10.3389/fmicb.2019.00835)
Supplement: DATA S1 — Sequences of 131 serovar-specific gene markers. [file Data_Sheet_2.ZIP › Supplymentary_data1/Madelia-group_15458-SRR1548430_scaffolds-PROKKA_02037.fasta]

>Madelia-group_15458-SRR1548430_scaffolds-PROKKA_02037
ATGATAGAAAGTATTATTCTACAAAATAAAAGCCTTAATTTCGTTATTGAAAACGAACGC
AACCATGATGCAAATATATTTACTGTAATTACTGGGAAGAATGGCGTAGGAAAAAGTAGG
CTTTTGAGCATCATAGCCTCTCATTTTTTAAATAAAGAAGACGAGGGTCGTTTTGTAAGA
AATCGAAAAGAACATAATGAAAAACAAAGCTATGAATTGAATTATACCTCCCCCCCTAAA
AAAGTCATTGCTGTTGCTACTAGCGCCTTTGATAAATTCCCAGTACCAAGAAGGCGAGAA
ATTATTAACGAATACTCCTATCTCGGCTTGCGAGGTCTTCCTAGCTTTGATTTGAGTGCT
GAGTATATTTCAAAAATCACATTCAAGCTCATATCAGCAGTGAGGAATCGAGAACTTGAT
ATGAGTAGAATAGGCAATGTATTAAATTACCTAGGTTACTACGATGAGATTGAAATATCT
TTCATTTCACGTTACTCCGAGAAAAGAATTAAAGAAATTGCTGGTTCCGGCAATGTTTAC
GCAGCCTTCGAACAACGCTTCTTACGCGAGATGATACCATTTGCTTCGATTAACAAAAGT
TTATTTATAAATGAGGATGGCAATATCATAAAAGAAGCTGTCGACTATGCTTTTGATGCT
ATGTCTAAACATACAAAAAAAAGACAGGGGATAGCAGGAACTATAATTATAAATAAAGAT
GGAGCTAATCTTGTTAGTGAGGAAGCATTCCTCGATGATGAGTTCATGTTCTTACTTGAA
GCTGGAATAATATCAACTAGAAATGTTCATTTACGAAAAAACAACTCTAAAAAAACATTT
AGCATGAAAAATGCTAGTTCTGGTGAACAGTGCATTTTGATGAGCCTTTTAGGAATTGCT
AGTCAGATTACTGATAACTGCCTTATCTGTATCGACGAACCGGAAGTTTGCCTCCATCCT
GAATGGCAAGAAAAATACATTTCAATATTAATGGACACCTTCAAAGATTATAAACATTGT
CATTTTATTATTGCAACACACTCTCCTCAAATTACATCAAAACTAAATCCAACAAATTGT
TTCATTCTATCGCTACATGATGAGAGAACTCACAGTTCAGCAGAAGTAATAAATCGTTCT
ATAGATTTTCAATTGGCAACTCTTTTTAGAGCGCCTGGATTTAAAAACGAATATTTAACT
CGTGAGTTGGTTAATTTTCTTGCCGAATTAGCCACTGAAAAATCCATTAACACCAAAAAA
CTAATTGAAATCGAAAAGATAACAAACCTCAAACCTCTAATAAACGATGCAGATCCAGTT
AAAAAATTAATAACCCTAGCAGAAAAAGCAATTAGGGAAGCAAAATCATGA
