# Supplementary material for: In silico Identification of Serovar-Specific Genes for Salmonella Serotyping
Source: Front Microbiol. 2019 Apr 24;10:835. doi: 10.3389/fmicb.2019.00835 (PMC6491675; doi:10.3389/fmicb.2019.00835)
Supplement: DATA S1 — Sequences of 131 serovar-specific gene markers. [file Data_Sheet_2.ZIP › Supplymentary_data1/Matopeni-group_25523-SRR1164591_scaffolds-PROKKA_03944.fasta]

>Matopeni-group_25523-SRR1164591_scaffolds-PROKKA_03944
GTGAGTTGGCCGATGGTGAGTATCGAAAGCGTTGCAAAAGTGATCACGGGCAAAACACCG
CCTAAAGCTGATCCTAATTGTTTTGGCGGAAACATCCCTTTCATTACACCGTCTGAGCTA
ACGGACTCGAACTATTTGCTCAAACCGGAGACAACGTTAACAGAAAAGGGATTAGCAACC
ACAAAGCTGATTCCTAAAAATAGTATATTAGTTTGTTGTATTGGTTCTTTAGGTAAAATG
GCGATGGCAGATCTTCCTGTTGCTACTAACCAACAAATCAATAGTGTTATTTTTGATGAA
GATAAAATTTATTATAGATTCGGATTTTATGCCTTAAAGTTGTTGAAGAATGAACTCAAA
AACATTGCACCGTCAACTACTGTTGCAATAGTTAATAAAAGTAGATTTTCAGAATTAAAA
ATTCCGTCCCCTCCATTAGAGGAGCAAAAGCGTATCGCAGCTATTCTTGATAAAGCCGCT
GATATATGCCAAAAACGCGAGCAAGCCACCAAACTGGTTGATGATTTTTTGCATAGTATT
TTTCTTGAGATGTTTGGCGATCCTGTTGAAAACCCTAAAGGATGGAAAAAGGATAAAATA
AAAAAAGGTGTATTAGACATTACTTCGGGTTGGAGTGCTACTGGCGAGAATATTCCCTGT
AAATCGAATGAATTTGGCGTATTGAAAATAAGCTCGGTGACTTCTGGAATATTCAAGCCG
GAAGAAAATAAAGTAGTAGACTGTAAAACCATTCCTGCTTCGAAAAAACTTATTCGTCCT
AAAAAGGGAGATTTGCTCTTTAGTCGCGCAAACACCAGAGAGTTAGTTGCTGCGATATGC
ATGGTTCATCAGGATTATGACAACCTTTTCCTTCCTGATAAACTATGGTCGATTAAGTTA
AATCATGAGCTATTGCTACCAGAGTTCTTTCTCATCTTAATACAAAATGAAAAAGTCCGT
GAGTTACTAACAAAACAAGCGACCGGAACAAGTGGGTCGATGCTAAATATATCTAAAAAT
AAATTTGAAGAAACTGAGATTATCTTCCCAGAAATCAATGTTCAAAAAGATTTTTGCAAT
GCTTTCAGAAAAACAATGAATTTGAAAGCAAAGTTAATAAAAAGTAATGAATTAGCCAAT
GAGTCATTTAATTCATTATCTCAAAAGGTATTTTAG
