# Supplementary material for: In silico Identification of Serovar-Specific Genes for Salmonella Serotyping
Source: Front Microbiol. 2019 Apr 24;10:835. doi: 10.3389/fmicb.2019.00835 (PMC6491675; doi:10.3389/fmicb.2019.00835)
Supplement: DATA S1 — Sequences of 131 serovar-specific gene markers. [file Data_Sheet_2.ZIP › Supplymentary_data1/Mbandaka-group_13013-ERR1069242_scaffolds-PROKKA_03332.fasta]

>Mbandaka-group_13013-ERR1069242_scaffolds-PROKKA_03332
ATGAAGGCAATTGACTTATTTGCGGGGGCTGGAGGGTTTAGTTTATCCGCCCACAATACA
GGCACTATAGATGTTGTTGCTGCTATTGAATTCGATAGCGCGGCTGCAAACACCTACAGA
AAAAATATGTTAGAAAGGCTTGAGCATAAGACCGAACTTTTACAGGAAGATATTTTGCTC
GTAGGCCCAAAAAAGTTAAGAAAAAAATTAAAGCTCAAGAAAGGCGAGCTTGATATGATA
CTTGGCGGGCCCCCGTGCCAAGGTTTTTCCAGTCATCGAATTAATGATGCTGGTGTTGAC
GATCCCAGAAACAAATTACTTTTAAGGTATTTCGACTTTGTTTGTGAGTTTAAACCCAAA
GCTTTTTTGGTAGAAAATGTCTCCGGCTTGTTATGGAAGAGACATGAAACCCATTTGAAA
CGCTTTAAATTTTTGGCTTCCAAAAATGGCTATACATTAATTCATTGCGACGTATTAAAT
GCTCGTGACTACGGTGTTCCGCAAAATCGCAAACGAGTTTTCATTGCAGGCGTCAGAAAT
GACATTTTAAAAAAGAGAAATGACATTGAGTTTCCACCTCAAGCTACTCATTTCAACCCT
AATTCCAATGAAGTAAAAAACAACTCAAAAAATACGTGGAGAACTGCATCCTCTGTTTTT
GAAAAAATGGATGATAACTTAATTCAAAGATATATATCAGAATACTTTCTTAAACATACT
TCTTACTCAATTGATGAAGCACAAGAGCTACTTGAAACACTAGAATATCAAGATGCGCCA
ATAAGCGAAAAAGATCCATGCAACATACATATGATACCAACTAAGCGTATGGAAGAGCGT
TTCAAAGCAACAAAACTCAATGGCAGTAGAAGCGATGCAGGAAAAGAGTTCGAGCTAAAA
TGTCATTCCAATGGATACGCAGGCCACAAAGATGTTTATGGACGCATAATGATTCACCTC
CCGGCCAATACAATTACAACTGGGTGTAACAATCCATCTAAGGGAAGATTCATTCATCCA
TGGGAAAATCATGGCATTACTTTAAGGCATGCAGCAAGGTTGCAAACATTCCCTGATGAC
TACATTTTTTGCGGTAATGCTACAGCGCAAGCAAGACAGATTGGTAATGCAGTTCCCCCT
ATGTTAGGCACAATATTAATAAATGCATTGCTTAACATAATTACACCCAATAGATAA
