# Supplementary material for: In silico Identification of Serovar-Specific Genes for Salmonella Serotyping
Source: Front Microbiol. 2019 Apr 24;10:835. doi: 10.3389/fmicb.2019.00835 (PMC6491675; doi:10.3389/fmicb.2019.00835)
Supplement: DATA S1 — Sequences of 131 serovar-specific gene markers. [file Data_Sheet_2.ZIP › Supplymentary_data1/Meleagridis-group_24027-SRR1030364_scaffolds-PROKKA_03277.fasta]

>Meleagridis-group_24027-SRR1030364_scaffolds-PROKKA_03277
ATGGCGATATACCGGTTACCTGAGCAGTTGGATCAACTCTCTGACGAACAATCTTCCGAG
CGACATAACGTTGTAAAAACGGAACTGGATGCACTCAATGAAGTGATCAGTTACGCGGAG
GATCGTCGGCGTTCCACGAGTGCTTTTCAGCGAAGAGGTTACGAAGAGCTCTATCGCCAT
GGCTTCGGGAAAACTGTCGTCATTGACACTGAATATTCGGGCCGTCAGGTGCTGCGTACC
TCTCAGGCAACCTGTGATTACGCCAGCACTAAGTTAGGATATGCGACCCCTAATTCACCT
ATTGGTCGGTTATGCCGCCAGGCCCAAATTGGGCTGAAATCTGAAAGCAATCAATGGGGG
CGGTACACTATTGTCGAAATCCGCAATTTTGCTCGTTTTAGCGGTATTGAAGCGGCACAG
AACATCAAGAATTTTCAGGTAATGGAATCAAATTCAATTGCGGGTAAAGGTAAGCAAGGT
CTTCAGACTGTAATTAATAATCTGAAACTCTCTTTACAGCGATGGTATCGACCTAAACAT
CAGCAAGCCGTTGTGACGGATGTGGCATTGTCACCACTCTTCGAAAACACTCCTGCTGAC
AGTATCGAGCAGGAGTCGGAAAACTGGTTGGATTTGGCGACTGGACAAGATTATGAGTTG
TTCCTGGATGATGCCGAAGAGCAATTAAATCACTACGATATTTATGGTCGCAGCGATGAT
GACCGTGACAATTATATTGGGCTGAGCAACTATTTCTTTCTTAATCCGACAGAGGAACAG
CTCAGCGTCATGACTGGTGCGACGACCATGGGACCCATGCTAGTTGAAGGGGTGGCAGGA
TCAGGTAAAACCTGTGTCGCACTTGGGCGTGCGAAAACGCTATGCGACTTAGCCCGTACC
CCCGATGAAGAACGGTTTAATGCTGACTTTTTAGATGAAAGCAGTGTGGGATTTGTACGA
ACGGGAGAGCTGGTAAACTATCTGAAGGCTTCCTGCCAGTCGCTGAGCATCGATAAACTA
CCAATAGAAGAGTACCGTTCATTGGTTTATCGGCTTAACAATGTTCGCCAGCTTGAGCAA
CGCCCCACGTCGACCAGCGCGGAAGGGCAGAAAGTGACTCGCGCTAAGTTTACGAATGTC
TCAGAAAATCTTTCCTATGATTTCTCTGCTGAAACAACCATGAACTGGCTTTATGCGTCA
GCGCAAGCGATCGGCGCTCTCCTTCAGCTTGAACTGCAAAAGCAACTGGCCTCACTAAGC
ATCCCCGCGGAGCTACTCAAAGCGCAATTCCTGGCAGAAACTAAAGCTGGAAATGCCTTA
CTGGAGCTCGTGAAACGGAGCCTGGCGTCAGATTATGCTTCTCTTTTCAATCAGCTCTCC
GGGCATTCTGGCGACGCTTTTGCACTGGATAACCTTCTGAGCCGGTTGGTCAATGCACAT
GAGCGGATCGAACGTGATTTGTTTGATAAGAATACGCTCTGGGTGCATCCGTCTGAGGAA
AAATGGCTGATTGTAAAAGAGGCTAAAGCGGCAGTAACAACCCTGCGTGAAATGAGCGTG
GTGTTCGTCGTTGTCGAGCGGATCCGTGATGAGAACGACCGACCTCGCCGGAAAGCGACG
GAGATATTGATTGAAACATACACCGATTTGCTCAACATTTTTGCGCAAAACGGCAGCGTG
CGAAGCGAAGATGGTCTGAGCGTTTATTCCGCTGAAGATGCAGAGATTATTTGGGAATGT
CGCACCGATCTTAAACTGGTGTGTGATATTCCATCGGTGGTGAATAGCATCAAAATTACG
TGGGCGAAAGATTTTGACGCGGTCAACATCCATCTTATCAACCAAAAGCTGTTTGGTATT
AACCAGAAACGCATTTTTTCGTTGTCTGAGCCGAACCCCTTTGTACGCAAAATTGAAGTG
GGTGAAGAGAAAACGCAAACCTCTCTCGCAGCACGGCTTCGCTCTCAGATGCAACGGATT
TATAGCTCGTGGCAGTATGCCGATCTCTATCGGGATGCGTTGCTCTCCTTCCCGCAATAC
TGGCAGGACTACCCGCATGTGAGTCAGGCGTCAGAACGTCTAAAAGCGAAATTACTGGCA
GATCATGATAAAGATATTCTGTTAGCGCTTGCTCAAATCATAACACGCGGTGCGCAATCC
AGTCGGCTTGCTCCGCGCTTGCAGGAGCAGCCTTGGTATCCTTCTGTTTTTATTGATGAA
GTTCAGGATTTTACAGAAGTGCAGGTTTTCCTGATGGCTCAACAGGCCGATCCGAAATAT
CACGCAGTAACGCTAGTGGGGGATATGCATCAGCAGCTAGGCCGTGGGAATGTTCACGAT
CTTGATGCCTGTTTCCCTTACCATTCATTGACAAAATTCCTGCTAAAAGAAAATAAAAGA
CAGGAACGAGAGCCACAGCTGGCGGCGACGTCGATGCTCTTTCGCTCGTTAGTTCAGAAC
GATAGTCGCTTGCAGCAGTCGGCAGAGCAGCTCACTCTCTGGCGAGAACAAGCGCAAAAC
GGGACTAGTAAAAGGTTCATCAACCAGCCTTTCGATAACATTGATGCTGAATTGGTCGAT
CTCATTAGTGAACAACCTCATGGGCGGACTATTGCTGTTATCTGTCCAGACCTGGCTCTA
GCCCGGGAACTGGAGGTGCGTGTACGCAATGATTTGATTCAGAAGTCTTCAAGGACTCCG
CGCGTTGCAGAACATATCGATCTCGCCCAAAAGTATCAGGTTCATTTCTCCTGTGCTGAG
AATGTCAAAGGCCTGGAGTTTGACACCATGATTTATGTTGGGCTTGAGAAAATAGACTGG
GCTAATCCACAAGAGCTCAACAAAGTATATGTAACGATATCAAGGCCAAGGAAGCGGCTG
ATTATGTTTGGTAATCAATATGATTTACCCGACACTGTCGCAACATGTTTACTTACTTAT
TCTGAACGCAGGAGCGCCTGA
