# Supplementary material for: In silico Identification of Serovar-Specific Genes for Salmonella Serotyping
Source: Front Microbiol. 2019 Apr 24;10:835. doi: 10.3389/fmicb.2019.00835 (PMC6491675; doi:10.3389/fmicb.2019.00835)
Supplement: DATA S1 — Sequences of 131 serovar-specific gene markers. [file Data_Sheet_2.ZIP › Supplymentary_data1/Mgulani-group_25788-SRR1411132_scaffolds-PROKKA_00819.fasta]

>Mgulani-group_25788-SRR1411132_scaffolds-PROKKA_00819
ATGCAATATAACAGTGGCGACTTGATTGATAACCGATTCTTTGTTACGGGGATTTGTAGT
GATAGTGGCGGCATGGGAGGTATTCTGCATGTTAATGACACCATGAATATTATTAATTCT
CCTATTGTATTAAAATATTGTAAGGTTGATGATGATGAGTATATAAAAAGATTTAAGAGG
GAGGTACGATTATTATCTTCTTTTCCAAATAATGGGCGTGTCATTCAGGTATTATATGGG
ATTATGGATTCGGTTCCACCTTATTTTATTATGCCTTATTATGAACGAGGGGATTTAACG
AAGTTTTCGGAAAGTATTAAATCAAATTATGGAATACAGGAGTTTGTGTTTTACTCAATG
ATAGATGCTATCTCCGAATTACATAATAAGAGTATTCTTCATCGGGATATTAAACCTCAA
AATTTTTTGGTTGATCATCAAGGGCAAGTTATAGTGTCCGACTTTGGGCTTGGAATGGAG
CCTGAGTCGATATCAAGGTTTACGAGTTCAGGTATGTTTTGGGGTACTAGGGGTTATCTT
CCGCCTGAATTCTCCGATGAAGGATTCAAACATGCGACGGTTTCTGCGGATATATTTATG
TTAGGGAAAAGTTTTTATAATTTGTTAACCGGTCGCGATCCTGGCTATCTAATAGAAAAT
GTAGTTCATCCGTCATTGTTTTATGTTATTAATCGTTGCTGTGAAATGGACCCTCAGAGG
CGCTTTCAAAGCTTAGCTGAACTTAAACAAGCATTGACATTGGCTTATGACGTTGTTCTA
AGCAGAGGTGGAAAAACGGCAGAAGCATTTCAAATGTATGATGCTATTGTCGGCAGGTTA
ACATCTGAAAATAAATTTGACCCAAAACAGATATCTGATTTTTTAGCTATTTTATCTTCA
ATAGATGGCGCTGATCAAAAGAAAATTTGCAGCTCGATTAGATCTAACTTTATGAAAGTA
CTTTCTATTCATGACTTTAATTTTTATATGCATGATTTTCTGCGAGTATATCAAAGTATG
GTGGATGGTTATAATTATTCATTTGAATTCGCAGAAGTTATTTCATCAAATATGAAGATT
TTATTTGACTCCGCCATTGTAAGTAATATACATAAAGGTAAGGCTTTAGATATTGCAATT
GATTCTGCGACTTATATGAATAGGTTCGCAGCAATGGATACGTGTAAAGAAATGATCAGG
TCTGTTGTTGATGAGGCATTAGGTGGTGTTGTTGCGAGTATATTGCAATCAAGAAATGAT
ACATTTATATCTGACATTGAGCCTTCCGAATGCAAAAATAAAAGTATATCAACAGTTATT
TATGCGATAAAGAAAAATATTAACCCTCTAAATGGAGTTGCTCTTTAA
