# Supplementary material for: In silico Identification of Serovar-Specific Genes for Salmonella Serotyping
Source: Front Microbiol. 2019 Apr 24;10:835. doi: 10.3389/fmicb.2019.00835 (PMC6491675; doi:10.3389/fmicb.2019.00835)
Supplement: DATA S1 — Sequences of 131 serovar-specific gene markers. [file Data_Sheet_2.ZIP › Supplymentary_data1/Michigan-group_24469-SRR1060704_scaffolds-PROKKA_02867.fasta]

>Michigan-group_24469-SRR1060704_scaffolds-PROKKA_02867
ATGATGATATTTTTCTTCCATAACAGAAATTATGTTGATGCTTGGATTCCAAACACAAGT
CATTTCTTCATTAACGGAATATCTGGTGTTGATTTGTTTTTCTTTATATCAGGATTTGTT
CTCTATATATCATACAAGGGTGAAACAACATTAGAGTTTGCAATTAAAAGATTCTTTAGG
GTTTACGTACCTGCGGCAATAGCAATATTGATAACATGCTTTATAACAAATACACCTATA
ATTGGAAATGTTGATGCTTATAAAAGCCTATTAATGATACCAATGAAAAATGAAGGTGCA
CCTTATCTTGGATATAATATACTTATAGTAATATGGACATTAACGTATGAACTGTATTTC
TATTTTCTTTTTACTTTGGCAGTATTGCTTACAAGGGTTACAAATCATCTTGCTTTAAAC
GTTTGCGGCCTAGTTATTGCATCTGTAGTTGGAATCCAACTAATCTCATCGGGTACTGTA
ACATTCAACCCATCACAATTTATTTTTAATGGAAACTTATATTTTATACCAAATCAGATA
ATATCAGCAGCAGGAAATCCAATAATATTGGAATTTATCGCCGGTGTTATTTCAGGATAT
GTATTTAAAAATATCAGACAGCATTATATGCTAGGTAAAAATATTACTTCATGGTTGATA
TTCATTCTATCATCAGTATTTATAGTTAGATTCTTTGGTCCATACTATGGACATGGGTTT
ACTGGTGCAGGGTTAAGTTCTCTTTGTTTGTTTATCGCATTCTTAATTTGGCACCGAGGT
ATTGAACTTGGGTACTACCCTGAACCTAGAGGGAAATTAGTATATTTAGGAACTATATCA
TTTAGCATATACCTAATGCATATTATAGTTTACAAGCTATATGAAAATACAGATCCAATT
AAAACTATATACAATGAATTGCAGCCTGGCGGAGCTCTTGCCATTAGTCTTATATTAACA
TTTATTATTTCGTGTGCATTTTATCATATTGTTGAAAGTAACTGCCAGAAAATAGGGAGG
AAAATCGCCTCCCGAACAAAATAG
