# Supplementary material for: In silico Identification of Serovar-Specific Genes for Salmonella Serotyping
Source: Front Microbiol. 2019 Apr 24;10:835. doi: 10.3389/fmicb.2019.00835 (PMC6491675; doi:10.3389/fmicb.2019.00835)
Supplement: DATA S1 — Sequences of 131 serovar-specific gene markers. [file Data_Sheet_2.ZIP › Supplymentary_data1/Mikawasima-group_22119-ERR406396_scaffolds-PROKKA_00520.fasta]

>Mikawasima-group_22119-ERR406396_scaffolds-PROKKA_00520
ATGAGCCTACCCGAAATATTAACTGATGATAGTTTGCAAATGCTTCGGCTGTGCAAGTCT
CTCACTGATAAGCTCCATGCGTATCATTTTAATTATCGTGATGAGCTTGGTGACTTCCTA
AAAGGCATGGGAAACAATACATCCCGTGGGGAAAGAAAATACCTGATAAAAAATTTAGAG
AAGAATATCAATCCCCATGATGAAGCCGAAAACTATGAGCAATGGGCGCTAGCAAAGGCA
TTGGCAATACTGGAATTAACTGGTTTTCCGAACACCGCCAAAGAATTAGCTACCGCTATG
AATCGCCGCTTTCAAATGGATGATTCACGGGAGTTTTACATAAAACAAATTGCTGAGGGC
GCTGTTAAAAAAAGTCGTAGCGTTGCCGCGTCCGGTCATCGACACGGGCAACGAAGCGAG
ATAATCAGTGTCATGAAAAACACGTGGAAGGCATATCCTTATGGAAGTAAAACCAGAATG
ATTGGCTACATTACTTCAGCTTATAGGGTGGATGATAAGACCCTGAAAAAATGGATTAAA
GAGGACGGGATCGGGCCAACTAGACCCGTAGAGAATAGAAATTTTCAGCTTGTTAGAAAT
CCAGAATAA
