# Supplementary material for: In silico Identification of Serovar-Specific Genes for Salmonella Serotyping
Source: Front Microbiol. 2019 Apr 24;10:835. doi: 10.3389/fmicb.2019.00835 (PMC6491675; doi:10.3389/fmicb.2019.00835)
Supplement: DATA S1 — Sequences of 131 serovar-specific gene markers. [file Data_Sheet_2.ZIP › Supplymentary_data1/Minnesota-group_21436-ERR1948282_scaffolds-PROKKA_00335.fasta]

>Minnesota-group_21436-ERR1948282_scaffolds-PROKKA_00335
ATGGCAATACTTGTTACTGGTGGTGCTGGATACATAGGAACACATACTATTATAAGCCTT
CTAGATAAAGGTTATGATATCGTAGTTATTGATAATTTCTCAAACTCATCCAAAGATGCG
CTTACTCAAGTTGAAAAAATAAGCGCTAAAAAGATAAATTTTTATCATGGAGATATACGC
GACAGACATGTTTTAAAAGATATTTTTTCTCAAAACTCTATAAGTGATGTTATTCATTTT
GCCGGCTTAAAAGCGGTAGGAGAATCTGTAACTTCGCCCCTAAAATATTACGACAATAAT
ATATCTGGCACATTATGTCTACTTAATGAAATGTTACTTTTTAACGTTAAAAGTATTATA
TTTAGCTCTTCTGCTACAGTTTATGGTGTACCGAAAACACTACCTATTAAAGAAAGCGAT
CCTTTAGGCCAAATTACTAACCCGTATGGTAGAACAAAAATTATGGCCGAGAATATTTTA
AAAGATCTTACGAAAGCAATACCTGATTTTAGAGCCACTATATTACGTTATTTCAACCCA
GTTGGAGCCCACCCTAGTGGATTGATAGGAGAAAATCCAAAAGGTATTCCTAACAATTTA
TTTCCAGTCATTAGCCAAACTATTGCAGGAAGAAACCAATCAGTAAATATTTTTGGCTCC
GACTATGCAACTCCAGATGGTACTGGCATACGAGACTATATCCATGTAATGGATCTAGCT
GCCGGACATTTTTCAGCTCTAGATAAGCAACGTGAAGGAAAAAACTTCAAAGTGTATAAT
CTTGGTACGGGAAAAGGATATTCAGTGTTGCAAATTATCAAGGAATTTGAAAACCAAATA
AATAAAAAAATAAAAATAGATTTATGTCCAAGAAGAGAGGGAGATATTGCTCAATGTTGG
TCCTCACCCGATTTAGCACTTGAAGAGTTAAGCTGGAAAGCAAATTTGTCTTTAGAAGAT
ATGATTAGAGATACCCTTAACTGGCTAAGTAAATACCCTAGAGGTTATTAA
