# Supplementary material for: In silico Identification of Serovar-Specific Genes for Salmonella Serotyping
Source: Front Microbiol. 2019 Apr 24;10:835. doi: 10.3389/fmicb.2019.00835 (PMC6491675; doi:10.3389/fmicb.2019.00835)
Supplement: DATA S1 — Sequences of 131 serovar-specific gene markers. [file Data_Sheet_2.ZIP › Supplymentary_data1/Mississippi-I-group_27973-SRR1816510_scaffolds-PROKKA_02420.fasta]

>Mississippi-group_27973-SRR1816510_scaffolds-PROKKA_02420
ATGAGCACTGCAATATCACTGATACCGGTATCCACGCCCGCTGTACAACCAGCCTTAACG
CCGTATGCACAGCGTACTATCCAGCGGGCCGTGAGCCTGCTGGATAAACACCTGCGCCAG
CCCGGCGTGTCGTTCCTCTCTGCAACCGAGACCCGCGACTGGTTGCGATTAAAAATGGCC
GGACTGGAGCGGGAAGAGTTTATGGTTCTGTTTCTGAATAACCAGCATCAGTTGCTGGCC
TGCGAAACCCTGTTCACCGGCACCATCAACCATACCGAAGTGTACCCCCGCGAAATCGTG
AAAGCCGCGCTTCGCTACAACGCCGCAGCGGTGATCCTTGCGCATAACCATCCCTCCGGC
ACGGCGGAGCCGAGCAGGGCAGACCGCCTGATCACCAGCAACCTGCAAAACACGCTGTTA
CTGGTCGATGTGCGCATCCTCGATCATTTCATCATCGGCCACCGGGAGATCGTCTCGTTT
GCCGAGCGGGGCTGGCTATGA
