# Supplementary material for: In silico Identification of Serovar-Specific Genes for Salmonella Serotyping
Source: Front Microbiol. 2019 Apr 24;10:835. doi: 10.3389/fmicb.2019.00835 (PMC6491675; doi:10.3389/fmicb.2019.00835)
Supplement: DATA S1 — Sequences of 131 serovar-specific gene markers. [file Data_Sheet_2.ZIP › Supplymentary_data1/Muenchen-II-group_18127-SRR1021744_scaffolds-PROKKA_03039.fasta]

>Muenchen-group_18127-SRR1021744_scaffolds-PROKKA_03039
ATGTACTCATTAGCCCCTTACTTTATCCGTTGCTACAACAAGAATAATGAATCGAAAAAT
GTTGAAGAACGTTACGATTTTTTGAACAGAATAGGCCAGTATGATTTATTCTCTTTACTC
GAACAATTTATATTGTTGCATAAAGATTTTGAAAAAATTGACGATAGCAAAGAAACATAT
AAGTTTCATCATGTCACTTCGAAACCTAAAGAAAGATTCATTTCGGGCTGGATGAGTTTA
GGCCATTATGGTATTAAAAATGATATTATCAATACTGATGATAATCAATTAGCCTTCTCT
AAGGAAGAAAATCATGCTGATGTCAAAAACTATTATTTTCGGTTTTATATTCCTTTAGAG
TCAAGAAAGGGTATCTGTCTATTATATGCTTATAAAAAAGATGGTATAAAATCGGTTTTC
CAGACAGAGTTCTCTAAGTTTTTCACCGCCAAGACAAATAAAAACATTCAAATAAATCCA
CTTACATATGACAAAGCCGTGCTTCCTTGGCTGGAAGCCGAAACAAAAGAAATAAGAGTC
ATTGGATTTACTGCCCCCAGGTCTATTGAAGACAGTATTTCATCGCTTGGTGACATAGAT
AGAGAATATGTTTTAAAACCGAAAAAGAATGGTACCTTTGGTAAATTTAAAAATTTCAGA
AATAAAGGAAGTGAGCAAGGCAAACTGATCGAGATGTTGAGTGATGAATCAACTCAAATT
AAAGTTAAAGTTGTTATGGAGGGGAGTACTAAAACTTTCAGTGTTGGAAAATCAGAAAGA
AGCACTATGTGCCAAATTGAGATTGATTTAGAAAAGGTTAAAGTAATTGCGGGTAATCCT
GAGTTTGACTCATTAGATTCCTGGGCATCTGATTTAATAAAAGACTTGCGCAAACAAATT
GGTCTATAA
