# Supplementary material for: In silico Identification of Serovar-Specific Genes for Salmonella Serotyping
Source: Front Microbiol. 2019 Apr 24;10:835. doi: 10.3389/fmicb.2019.00835 (PMC6491675; doi:10.3389/fmicb.2019.00835)
Supplement: DATA S1 — Sequences of 131 serovar-specific gene markers. [file Data_Sheet_2.ZIP › Supplymentary_data1/Muenster-group_12428-ERR029009_scaffolds-PROKKA_02519.fasta]

>Muenster-group_12428-ERR029009_scaffolds-PROKKA_02519
ATGGATAAAAATTTAATAGATTTTCTTTTGCAAAGTCAATTATATGACGATATTGATTCC
TCACAGATATATTCGAATGTTCCTGATTCAGATTTTGTGAGGTTGTTAGAGGAGTATTAC
AGTTATTCTTCAGAAGTGGATGCTCAAGCTAAGTATTTTCTGGAGGATGATGGTTTTTTG
AATTTATATATGACGGATATAAATGATTCTAGTTTTTATTACAAGGCTCTTCTTAGTATT
GATAATATAATAATTAATGATGAAATTATTGAGTGCTATTACCAAGCTAAACGCACGGAT
ATCGATGAAACGATGAGTAATATGCTTTGGAAAAAGGATTCAAACATCATTCCAAAGTTA
AAGTCTCAGGTGGCAAATTTTATAAATTTTATAAGAAAAAACAAAGATCTTATTGCTATA
GGTTCTATACAGATTGTTGGGAGAAAATCGAGTGCGTATCACTATGTTACAAAGCAAGCT
ATGCTTCTGAATGATGCCGATGAGGAAAAGTTGCATGAAATGATATCCAATCCGGCTATT
GTCAGCGAATATTTAAATGCTGCAAGTTATAGGAGTTGTAAGCGCCTATCTGCTGAAGGG
CATATAAAAATACTAGATGCTCAAGAAATAAGTGATTTTATTATTATTAATTTGAGTGAT
TGTACTAGTGACTATGTGAATTGTTATAACTACTCTACAATGGAGGTTATTGATTATGAT
CAAAATAGCGGGTTGTTGAGATTCCAAATAAAAAAAGACACACCTCCTGAGACTGAAGAA
ATTTTCAAGAACTGGGTCAAATCCTCCATTCACAGAACAATTTCTCAGCATTACAATAGT
TTTTCTATAGATTATGGATTTGCCTATTATCTAAATTCATCATTCACAACTACATGTCCT
TTTATTAATAAAATACTTCCTTATCTAAATGACGGTTCAAGTGTTATTCAAAAAATGGTT
GAAGTTGATTCTCCAATATTGAATAATCTTTCAATTGATTATATCGCAAATGTCAAAAAA
GACTATGGTGAGAGTTTTAATGCTTATAAGTTAATCCTTAAAGATATAGCTAGACGGATT
CAATTTGCAAGTAGTGAAAACGAGATAATAGGATTACATCAAGAGCTTAAAGAGAAAATT
ATAGATGAAGGTATGCCTGAAGTTAAAAAGGCAATAAAAGATATGAAAAAGAATGTTGTT
TTAAATTCAGCTTTTGATTTTGGGTTACTGGCGGTTGGGTTAACTACAATGCCAGCAAGT
TTTCTTGCAGTAGCTTTGCAAGCAGGAAAAACAGTTTATGATTATAATAATAGAATGGCG
GCGATTAAAAACCACCCATCCTATTTTATACTCAAATCAAAATGA
