# Supplementary material for: In silico Identification of Serovar-Specific Genes for Salmonella Serotyping
Source: Front Microbiol. 2019 Apr 24;10:835. doi: 10.3389/fmicb.2019.00835 (PMC6491675; doi:10.3389/fmicb.2019.00835)
Supplement: DATA S1 — Sequences of 131 serovar-specific gene markers. [file Data_Sheet_2.ZIP › Supplymentary_data1/Napoli-group_21777-ERR2177565_scaffolds-PROKKA_03828.fasta]

>Napoli-group_21777-ERR2177565_scaffolds-PROKKA_03828
ATGAGTGATCTCGTCTATCTGATGGTTTCTGGGCAACAGCAGGGCGCTATTTCTGACGGA
TGTGGAACCGTTGCATCTGTGGGTAACCGCTGGCAATCAGAGCACGAAGACGAGATTTTT
GCTTTTTCGCTCTCTAATAGTATAACCAGTACTGGCAGAGGTTCACATTTTCACGGACTG
CAATTTTGCAAACTGATAGATAAAAGCACCCCATTGTTTGTAAACGCTATTAGCAACAAC
GAGCAGTTGTATATGGAGTTTTATTTCTACCGCATCAATAGGTTCGGTAGGTGGGAGAAA
TATTATTATATTCAACTGCGGGGAGCATTTCTATCAGCCATTCAACACCAATTCAGCGAC
AATAATTTAGATACAGAAACAATAACCATCAGCTATGAATATATCCTCTGCAAACATCTT
ATTGCCAACACTGAGTTCAGCTACCTGGCGTTGCCCGAAAACTATAACCGCCTGTTTATC
CCCAGCCCAAAAACCCCCGCAGACAACGGCCTCAAAACGTTAAACAGCAAAGGGGTTGGC
AGACTGCTTGCCGCCGGAGGTATCTACAACGGCAATATCGACGGCTTCAGGGAAACGGCG
GAAAAGTTGGGGGGCGATGCTCCTGAGGGTTACGAGCAGGTTATGGATAACAAAGGATTG
CTTATCCTTGGTGCTTCAGTAGCTGCTGGATTAACAATGGGAAGGATGAAATTTCCTGAA
TTAGAAGAACTGGAGCAGTTTGGAGCGAAAGGAACTTATACATCAAGGCCATTTGATCCA
GATAAAGCGGGAGGCCCTGTTGAACATCTTACAACTGAAGGCGTAAATATTACCTATGAA
GGAATTGCAATTGTAGAAAAACACATATCTCGCTTCGATCCAGATCCTGGTAATGAATTT
ATGGTAAGCCGTTTAAAAAAGATAGCGAACGGTGAATTGTTACCAGAACAAGTGGATTTA
AACTACTACACTCATGAATGTCGAGAGTATCAACGTTATTGCAATTTAGGTTGGGAAACT
GGCAGGCCAAGCGATAACCAAGAGGCTTATGATCTATGGAATAACACGCATACATCAACA
CTCGAAGATTATAGAATAACTGGTAATGACCTTTATCACCCGGATGCACCATCATGGTAA
