# Supplementary material for: In silico Identification of Serovar-Specific Genes for Salmonella Serotyping
Source: Front Microbiol. 2019 Apr 24;10:835. doi: 10.3389/fmicb.2019.00835 (PMC6491675; doi:10.3389/fmicb.2019.00835)
Supplement: DATA S1 — Sequences of 131 serovar-specific gene markers. [file Data_Sheet_2.ZIP › Supplymentary_data1/Newport-I-IIgroup_3899-SRR2749447_scaffolds-PROKKA_02051.fasta]

>Newport-group_3899-SRR2749447_scaffolds-PROKKA_02051
ATGACCAAAAAGGGGCTTTCGGTAATATTAGTTTTTTTGATATTTTCATATATTTTTACC
GCATTAAGCTATAAATTTATCCCAAGCTCTGACAGCATGAGTGGTATTTTAGAGGCTGCT
GACATTGCAAACGGAAACATAACACTAAAAGGATGGTACTTATCTACAGTAACTTTCTAT
TTTACTGACTTAGTCTGGTTTGCTCTTGCTATAAAGCTTTTTGGTTATTCTGAATGGATA
ACATACGTTATACCTGGATTAATGGCTGGTAGCCTGTTCGCTTCATGCTATGCACTGGGA
ACAATTTCTGGCTACAAAAAAGCATGGGCTTTGCTACTGTTCCTTGCTTTCCCTGGTGCT
GCTGTCAGTTACATGCTTTCTGTAGCGATAATCCATGTCCCTACATATACTTATATCGTT
ATTTCATATATATTAATTGATTTTTATTGTCGCAGAAGAAATAGATTATATTTATTTCTA
TCATCAATAATCGCATCTTTAACGATATTTAGCGATGATATAACAATATATTTATTTTTT
TTGCCAATTGCATTGAGCTGTTTTATAGCCAATGAAAATGCAAAAGATAAATTTGTAATA
TTTTCGTCTTTGGTTTTTTCGTATTTTTTATTCAAGTTAATCTTACATTTTACTAACTCG
GCTGATTTTTTTTATTTGCCAGGGGTTGGTTCGCCTACATTTGTTAGTTATGACAAGTTA
ACTTTTAACATCTCGCTACTTTTTAAAGGGCTTTTGATATTATTCAACGCTGATTTTTTT
AGTAAAATAATCAGTTCACCTGAAGGAATATTCTCTTCTTTAAAATTCACATCATTAGTT
ATATTTTTTATACTTTTAATTTCTTCGCTTATAAAAATAAGAAAGTTTAGTCTCGTTGAC
GCCGCGCTATTGATAGCATCTCTTATTATGATTCCTGCATATGCCTTAAGCGATAAACCA
GTGGATGAGGGTACAACAAGATATTTAATTCCTGTCATTATTTTTGGTTCAATTTTCTTA
TGTCGAAATGCGAATGTACCAAAGATATCAAATATAGTTTTATGGTTTTTTTCAATTTCA
ATTTCTGCTTATTCATTAATATATGTAAATCAGCCTGATTTCTTATTTCGCAATGACAGA
ACCACATCAAAATATAGGCTTATATCTAATTTTTTGACTCAACACAACTTATCTAATGGA
TATGCAACATTCTGGAATGCGGCAGCGGTGAGTGTGGAAAAGAAATTCAATATAGCCCCT
GTTAACATCGACATAGAAAATAAAAAAGTTTTGCCATCTTTTTGGTTAACAAAAATATCA
TATTTTAACAATGGAAATAACTTTTTCATTGTTGATAATGACCAACAAAAAAAAGTCATA
GAAGAATTATATGGCAAACCAGAATTAACATATATGGTGTGGGATTCCCCCATCCTGGTT
TACAGTCATTCTATTAATATTTATGATGGCGATATAGAAGGAAGTGCCAATGTAGTAAAA
AGTGACTTCAAGGTTGGGGACAATAATCAAATATGCAATGCTGGCGTACAAGGCATGGTT
GCATATGGGCCCTATAAGACTCTTGGTCGTGGGTGGTATTCTTTAAAAATTAATGCACAT
GGCGATCAGTATGAAGCATTAATTTTTTCTTATATAACAGGAAAAAAAATCAAGATGTCT
GAGAATAAATATAAAAATGGTTCTTATATTTTCGAAATAAACGAAGATATGCCATCTGCA
GAAATACAGTTATTCGCTCAAAAAGATTCAAATGTATGTTTTGAGTCATACTCACTTCAG
CATATAAAATAA
