# Supplementary material for: In silico Identification of Serovar-Specific Genes for Salmonella Serotyping
Source: Front Microbiol. 2019 Apr 24;10:835. doi: 10.3389/fmicb.2019.00835 (PMC6491675; doi:10.3389/fmicb.2019.00835)
Supplement: DATA S1 — Sequences of 131 serovar-specific gene markers. [file Data_Sheet_2.ZIP › Supplymentary_data1/Oranienburg-group_12611-ERR045310_scaffolds-PROKKA_03538.fasta]

>Oranienburg-group_12611-ERR045310_scaffolds-PROKKA_03538
ATGGGTTACAGTATGAACTCGACACTTAGTTTAAAAGAAAGAAAAGCAACATTTGCAGAG
TTGAAGGCTGAATATTTATTTATAGCCATTCCTTTTCTACTTTTAATTTCGATAAAAATC
TATATTTCAACATGGCAAGAGATAATCACATCTCCAGATTGGTCTTTAGCATCATGCCTG
ATCTTTGGACAAATAACATCTAAAGTATCGAAAGCCGTCGCTTGCTCTAATACTAAAACA
AGTGAGCATTTTTTTGGATGGTATACCGCAAAGTGTTTCCTTTTAGTAGTCATATCTATT
GCTGCTTATTTTGGCATGCTGGCAAAGCCTACAATGAGTCTTGGATACATACAAATAATT
ATTTTCATTACTGCTAGTTACTTTCATTTCAAAGATGGCTTCACAACTAAACTGCTTCAA
AAAAATGAGTGTAAAAGATAA
