# Supplementary material for: In silico Identification of Serovar-Specific Genes for Salmonella Serotyping
Source: Front Microbiol. 2019 Apr 24;10:835. doi: 10.3389/fmicb.2019.00835 (PMC6491675; doi:10.3389/fmicb.2019.00835)
Supplement: DATA S1 — Sequences of 131 serovar-specific gene markers. [file Data_Sheet_2.ZIP › Supplymentary_data1/Oranienburg-III-group_25108-SRR3453164_scaffolds-PROKKA_02726.fasta]

>Oranienburg-group_25108-SRR3453164_scaffolds-PROKKA_02726
ATGAAAGATAATTGGCCATTCTGCGGAAGAACTGTATTTTTATCAGGCGGTCCTATTGCT
ACAATTGAACCATTAAGTGATGAAGTTTTAATTTGGCCAAAAACTAAAGATGTAAAAATA
ACACAAATAAAAATAGATCAATACGGTAAACTCTTTTATGCAGTTAATAAAATCAACTTA
AACATTATCGGCGTTGAGTTTACTTCTAATGAAAGTGAATATATAGGTGAGTCCCCAAGA
GAGTTTCGAGGCTATGTTAACCAAAAGAATATTTGGTCTAATTGGGATGCCATACAGACA
TGGGGTGGAATAGCTCTGTCATCATTTCATAACAAAAATGGAATTAGCTATGATCTTTCA
AATAGAATCCGATTTCAACTGAACACAATTAACAACCGGTTAAAAAACTTAGCTGTTTCT
TATCAACAACAATTAAATGCATTAGTTTTAAAAGAAAGTTTCAAAAGCGGGCAACGATTT
CAGGACGGATATACCGATTTAGTTTATCAAGAATTCCATTCATTTTTATTTGATTCTGGA
ATCCTTCGAGATAATCTTTGCGAGTATGTATACAACTTCTCAAATGGAGGAATCAGTAAG
CAACAAGGAAAAGAAATTACAACTGCAGGAGGCCTGCTAAGATTTTTAAACTCAAAGAAA
GATCATTCGGAAATAGAGACTTATCTGAAAAAGGAAATGAGCATTGGTGGATGGCTGTTT
GAGTTGGGAAATTATAGAGATCTAGTAATGCACTCTGCACCAATAAATATTGCAAGCCAT
AATTTATATGCAATTCATGAGCCTATAGCTATGCCTGAAGGTAAAGAACTTCCTGCAGTT
CGTTTCCCGTTGCCCGCTAATCCCGAAAAGCTTTATAGTGAACGATGTAAGAAAAGTGAT
TTTAGTAAGTATATAGAAAACTTTAAAGAAATATCGCGAATTTCTCTTCAAGATCGTGGT
AAATATGATTGCTTAGAATATGCACATAAAGCTTTTGGTTTGCTCACAAATTTATCATTA
GAAGTAGCAAAGCAATCACCATTTAAACCAATGCGGCACAGGTTTATTCGCACAGAACAA
GGACTTGTATCTATTCCTGAATATGAAGAAAAAACTTGA
