# Supplementary material for: In silico Identification of Serovar-Specific Genes for Salmonella Serotyping
Source: Front Microbiol. 2019 Apr 24;10:835. doi: 10.3389/fmicb.2019.00835 (PMC6491675; doi:10.3389/fmicb.2019.00835)
Supplement: DATA S1 — Sequences of 131 serovar-specific gene markers. [file Data_Sheet_2.ZIP › Supplymentary_data1/Oslo-I-group_18917-ERR1046245_scaffolds-PROKKA_03701.fasta]

>Oslo-group_18917-ERR1046245_scaffolds-PROKKA_03701
ATGTTAAAAGATGACACTATTCACTGGCGGAATCTAGGAGCAGATATTAAAGATCTATAT
CCTAGGATTATACAACCGAAGTTTGTTTTTATATCGATAGTTACGCTTTCTGTGTCTACA
TGCGGCATATGGATCGGCCCACTTTTTTTGGGGGATTCGAGCCAAGTAGGTTTTTCTATT
TTCTCTTTTATTATTGCCACACTAGGTGTTCTTGCTGCTGAAAATCTATCAAGAGAAGAC
GAGTTAGCTCCAACATTAGTTGATAAATATCGTAAACAGGTAAGAATATCATTTTCAGTA
TTGTTATGGTTTATATCATTCGTTTTTTCATTTTATGGGTTGAAAAATAATGTTAATTTT
GCACTAATAGTATCATTTTTGATAACATTGCTTCTGTGGTTTTCTATTACTGTTGCAAAA
TCAGATTTTGATGCCCCAACTAAACCTGATGATACGGTGAAAAAAGAATTAGAAATAAGA
AAGAATGATGATGAACCTGGTGCGGGGTTATAA
