# Supplementary material for: In silico Identification of Serovar-Specific Genes for Salmonella Serotyping
Source: Front Microbiol. 2019 Apr 24;10:835. doi: 10.3389/fmicb.2019.00835 (PMC6491675; doi:10.3389/fmicb.2019.00835)
Supplement: DATA S1 — Sequences of 131 serovar-specific gene markers. [file Data_Sheet_2.ZIP › Supplymentary_data1/Oslo-II-group_37263-SRR4113425_scaffolds-PROKKA_02857.fasta]

>Oslo-group_37263-SRR4113425_scaffolds-PROKKA_02857
ATGGAAATCCATCAATTGAAAATCCGTTCTGAATTTTTCCATGCAGTGAAGATTGGCCGG
AAAAAAGCGGAGTTCAGGCGCAACGATAGAAATTATCAGGTTGGTGATCTTATTTGCCTG
TGGGAAATCGGCGCAGATGAAAAGCCAACTTTCAAAAAACTGGAAGCGTGTATCACGCAT
GTTACTGACCTGTCTGAATGGGCACCGGGCTATGTGATGTTGAGCTTGGACTTATTCAAA
GAACCTAGTTTGACCTTCCCTGAGGGGTGCCGGTGA
