# Supplementary material for: In silico Identification of Serovar-Specific Genes for Salmonella Serotyping
Source: Front Microbiol. 2019 Apr 24;10:835. doi: 10.3389/fmicb.2019.00835 (PMC6491675; doi:10.3389/fmicb.2019.00835)
Supplement: DATA S1 — Sequences of 131 serovar-specific gene markers. [file Data_Sheet_2.ZIP › Supplymentary_data1/Ouakam-group_24616-SRR1089516_scaffolds-PROKKA_03732.fasta]

>Ouakam-group_24616-SRR1089516_scaffolds-PROKKA_03732
ATGAGAAATTTGAAATGGTGGAAAGTAAGTCTTGATGAAGGCGTTTTTACCTCTAATGAG
TTACGGAATGATAAGAAAATTAAAAACTACAATGAATGGTTTTCTTCAGAGGAAATGAAG
AATGTTGAAGGGATTACATTATTTTCAGGGAGAGATATGAAGCATGAAGCATCTGTATAT
AAGCGTTTTTCTCGTATGAATGGATTTGATTGTCTGAAATTCCTGTCAATTCCTATTGAT
GCGATAGGGTATATTGATATAGACAGTATTTCTTCACATTTAGAACATCTTCATATCACT
TCGCCAAGATCGGATGAGTTTTACGGCTTTTATGAAAAAGAAAGTAATTCAGTTATTTTT
GATGCAGTATTTCCTCAACTAAGAACACTTGGGTTGCTTGCATCACCGATAGTTTTTAAA
AATTTTGATGTACATAATTATCCTGCTTTAGAATATTTAAGATGTGAGCTTGAATTTGAT
AAAAGTGCGAAATTTTTAAAAATATTTAACAATTCAGTATCTATGCAAGGATATGGTTTG
GATGTGGTGTCCAAGAAAGATCTACTGAAAAATATACCAAGAAATGTAAGGCTGCTTAAA
TTCTGGAGTATCACAACCAGACAGTTTAATTTTTCTTTGCTGGAGCAATTACCAGAGTTG
AGATATTTGGAGATTGCAGGTAGTTATACTCCTATAGACTGTTCTTCTTTTTCTAAGTTA
CCTGAACTTATTGAGCTAAATATAAGGGACTCTAAAGAAATATACAATACAGAGATGTTG
TTGATGTCAGTTTCATTAAATAAAGTCGGATTGAAATCAATTGACAAACATGATGTGAAC
GAAACTCTTCTTGATAGAATGAAGTCCAATATCAATGAGGTTGAATGCAATCTCAGAATG
TAG
