# Supplementary material for: In silico Identification of Serovar-Specific Genes for Salmonella Serotyping
Source: Front Microbiol. 2019 Apr 24;10:835. doi: 10.3389/fmicb.2019.00835 (PMC6491675; doi:10.3389/fmicb.2019.00835)
Supplement: DATA S1 — Sequences of 131 serovar-specific gene markers. [file Data_Sheet_2.ZIP › Supplymentary_data1/Panama-group_12457-ERR029044_scaffolds-PROKKA_02713.fasta]

>Panama-group_12457-ERR029044_scaffolds-PROKKA_02713
ATGAACTTTAATAGCATTTTTTCACCCGAAGATAGTGATGGACTAAACGCATGTGTTGGT
GGTGATAATATCCATGATTTCTATTCCTATGCCGAAGGGTATTTCAATGCGGCAAATTAT
TTATGTGATAAAGTCATATCAGAGAGACTCACCGGGGATCTGGATATTGTAATATTTCCT
ATACTGTATTCAGTACGCCATGGTATAGAACTGGCATTAAAATCTCATTTATCAAATCTT
CGTGATTGTGGTATTAACATAACTGATGGAGATATCCATGGACATGATATAGATACATTA
TGGAGTTGTTTAAAAGAGAAGACACCGAGGGCTCCTATATTCATAGAGATAATATCATCT
ATTGATCACCTTATTACTGAAATTGCTCAATTAGATCCAACAGCTCAGGAATTTCGCTAT
CCCGTAAGAAAAGACAACAATCAAATAATACCAGATAGAAAAGTTATAAACTACCTTGCA
CTCCAGTCAAGTATTACGGAGCTAACATCGCAGTTAAAATGTTTTTTGAATGCATCTGAG
TGTTATGTAGAAGAGCATAAAACTGAAACTCGTACAAAAGAGTTAAGTCGAGAACAATTA
TCTGAACTATCAGATTTATTGCCAAATCGTGACACATGGGGGAATGATGATAGTGATTTT
TTAATAAAAAAATCGGAGTTTATAGATAAATACGATTTAAGTAACAAAGCTTTCGAACGT
GCAATTAAATTAATTGAAGGCCATAGAGAGTTTGCTGGAAACATAGGAATAGAGTCAGAT
ATATCTATTTTAAATGATAAAATAATCACATTAATAATTAATAATCATAGTTCTAGAAAA
TTTAAAGTTGCTAATAAATCGGAAGGTGGCATTGTAAAAATATCAGATATAATGATAAGC
AATGAATTTCCTGAACATGATTTTTTCGAAACAATAAAAGATAGTATAACCATTGATGAT
ATTATTAAAATGGAAACAATTTGCTATATGGCATTAAAAGGAGAGTACAGTGAATTGTTT
GACGAAAAATTACAGACCAACTTAGAAAGAGTCAATGGTATCGATAATGAAGAAAAGGAA
AGAATAAAACATGATAAGTTTATCCATTTATTCTCAAAAACGACATTCCTTAGCAATTTT
AAAACTGGCTTAAGATTAATTGGCAGGCCGGGACTTGCTGCAATGATCGATTAG
