# Supplementary material for: In silico Identification of Serovar-Specific Genes for Salmonella Serotyping
Source: Front Microbiol. 2019 Apr 24;10:835. doi: 10.3389/fmicb.2019.00835 (PMC6491675; doi:10.3389/fmicb.2019.00835)
Supplement: DATA S1 — Sequences of 131 serovar-specific gene markers. [file Data_Sheet_2.ZIP › Supplymentary_data1/Paratyphi A-II-group_18110-ERR028502_scaffolds-PROKKA_02396.fasta]

>Paratyphi A-group_18110-ERR028502_scaffolds-PROKKA_02396
ATGAACCTTACAATTAATCACTGCATCGTTTTATTTAACATTTTATTTGTGGTTGTTTAC
ATGAGTTATTTATTCAAGATAAAAGCATTCAAGATGAATGCTGAACCTCTTACGCATCAA
CCATTATTCAAAGCCGCACTAACAATTCCAATAATTAGTTTTTTTCTGCTCGGATTTGTT
GCATGGAATGGTCACGATTTTCAAATCGATACAGAAGGATTTAATAATTTCCTAAATATT
AGTAAGCTTCCTTTAGCTGTTTTATCCTTATCGATTCCACTGGGAGTAGTTGTCAATAAT
ATTCACCGAACAATACAAACAGACAAACAAATCAAAGAAGCAGAAAAGAAAAACAAAGTG
GACTTTTTCTATGCCCATAGAAAAAACACTATAGAAGCATTGCAACACCTTGAATCTTTA
GATATTCCTTTAATAAAAAAGAACACAAAATTAGAATTTGAAAATTGTTATTCTACATAT
CGTAAATGCTATCCTTATGCTTCAACTACTAATAATAATTTTGATGCTTCAAAGGACTAC
ATACAAAATGCAGAACTAATTTGGCGCCAACTAGTTGAACTATTTAAAAAAGAAGAAATT
AATGACTATATAGAGTTATATACCCATATATATAGAATTGAAAAACTATTAGAAATATTG
CACAACCATTATGGACTAAAGCGTTTAGAGATCGAAAAACTCTATCAGTGCTCCACCTCC
GGTGAAGATGAACATATTTTATTCTTAAAAACAAAGTTTTCGGATGAATTGGATATAAAA
AAATATCTACAATCATACTGGCACTTTCATTTAAAAATGGTTGAGATGCTTGAATATAAT
TTCACCACTGAATTTGTGTTACTTATGAAGGATATAATAACTTATTCAGTCAATAATCGT
GATAGAAAATACCCCTTATTTCAATATCACTCTACAATTGACGCAAGCGTTCCTCAGTTC
ATTAAGTTAAAAATCAGCAAAAAAGATCCACAAAATGTCCATGTAGAGTGTTAA
