# Supplementary material for: In silico Identification of Serovar-Specific Genes for Salmonella Serotyping
Source: Front Microbiol. 2019 Apr 24;10:835. doi: 10.3389/fmicb.2019.00835 (PMC6491675; doi:10.3389/fmicb.2019.00835)
Supplement: DATA S1 — Sequences of 131 serovar-specific gene markers. [file Data_Sheet_2.ZIP › Supplymentary_data1/Paratyphi B-I-II-group_9302-SRR1177166_scaffolds-PROKKA_03992.fasta]

>Paratyphi B-group_9302-SRR1177166_scaffolds-PROKKA_03992
ATGTCACAAAAACTGTTCAGTCTTAATAGTGATTTACGCCAGCTTCGCGAAGCTGGCTAT
CATGTTCAGGTTATTGGTGCTTTCCTGGTGATGCGGGAAGTCCCCTATGTCAATGCACAA
AAATGTGTACGCAAAGGGACCCTCGTGACATCTCTGGATCTGGCGGGTGATCACACCCGC
AAACCTGAAAATCACGTAATACACTGGGATGGGGAATATCCGTGCAAAGCAAATGGAGTT
CCTTTAAATGAAATCCGCCATGTATCTCAACACTTTGATTTTGGTCATGGCCTTACTGCC
GAGCATGGTTTTTCAAGTAAGCCAGGGCCGCAAGGATATCCAGACTATTTTGCAAAGATG
TCAACTTATGCAACCATCCTGTCAGGCCCGGCGGCAGTATTACAACCGGGGATTAGCCCT
AAAATATTTCGGACTCCTGACGAAACTGAAATGGACAGTGTTTTTAATTATATTGATACC
GCGTCCGATCGTGCGGGAATTGGAAAGCTATCTGAGAAATTAGAAGGTGAGATTGTTTCT
ATTATTGGTACTGGCGGAACGGGTAGTTACATTATTGATTTAGTATCTAAAACGCCGGTG
CGCGAAATTCGCTTATTTGATGCTGATGAGTTTCTTCAACATAATGCTTTTCGTGCTCCT
GGCGCTCCACTATTGGATGAGCTTCGCAATGCACCGTTGAAAGTGGACTACTTCAAGAGT
ATTTACGAAAGAATGCATCGCAATATTATTGTACATCCTGTCAGATTGAACGATTCTAAC
CTCAGCCTGATAAACGGTACTACGTTTGCATTTATTTGTATGGATGCCGGTGAAGAAAAA
AAAGCGATAATTCAAAAGCTGGAGTCGCTTAGTGTTTCCTTCATTGATGTCGGGATGGGC
CTTGAATTAGTGAATGGTAGTCTTGGTGGCATTCTTAGAGTAACTACCAGTACTACGGAC
AAACGCGAACATGTACATTCAGGACGTATCTCTTTAGCAGGCGGAGGGGAGAAAGATATT
TATGCCTCAAATATACAGGTTGCTGATTTAAATGCGCTTAATGCAGCTCTGGCTGTCATA
AAATGGAAGAAATTGAAAGGGTTTTACCGCGATTTGGAAAACGAACATCATTGCACCTAT
ACCACTGATGGTAATATGTTGCTGAATGAGGATATGAAATGCTGA
