# Supplementary material for: In silico Identification of Serovar-Specific Genes for Salmonella Serotyping
Source: Front Microbiol. 2019 Apr 24;10:835. doi: 10.3389/fmicb.2019.00835 (PMC6491675; doi:10.3389/fmicb.2019.00835)
Supplement: DATA S1 — Sequences of 131 serovar-specific gene markers. [file Data_Sheet_2.ZIP › Supplymentary_data1/Paratyphi B-mono-group_10453-SRR1177166_scaffolds-PROKKA_01404.fasta]

>Paratyphi B-group_10453-SRR1177166_scaffolds-PROKKA_01404
ATGGATAATCTTGATAAACTGATGAAGATAGATTGGAAAAAATTGGTGATCACTGACCAT
TCTTGGATTCAGAGCCAATTAGTTGAGAGAGCGCCATCAGTAGAGAGAAAAATAACCTCT
CGATTATTCACCATACCATTTAGTGGCGTAATACAAGAAGCCAATTCATTCATTGAATCA
TTAGCTGACTCAATAGAACATTATGTTTTTGATAAAACGGCGATTGATATTATGCGACAA
AAGGGACAAATACCATTTAGAAAAGCGGCTCAATTTTTCGGTGATACCAACCCCATAAAA
GATGGGAAATATGGTGAATTGCTTCTTTATATTCTTTCGGAAGCTATCTTAAACACCCCT
ATGGTTCCTCATAAAATAACAACTCTTACTAATTTAAATGACCAAGTTAAAGGTGGTGAT
GGTGTTTTTTTTGGTAAGTACAGAGATAATATATCCATTCTTATTGGCGAATCAAAAATA
TATAAAAACTTCAGCGGTGCTTTAGATAGTGCATTTGATTCTTTAGACCGTTTCTCAAAA
AATTACTCAAGCGGAGCTCTTTCCCATGAATTGTTTATTGCAAGAAAAAACATAAGTAAT
AATTTCGACTTTGAAACAATGGAATTAATCTACCAAGCTTTCACCCCTGGCTCTGAAATA
TATTCAGAATGTATCAAAACTCACCCTGTATTATTAATGTTTGAAGATAGCGATATAAAG
AAAATAGAGAACAACGCTTTAACAAAATCAGAGGCTGAAAATTTATTTGAAAAATGGTTA
TATAACAAAAAAGAAGAAATAAAAATTGCGATCAAGGATAAACTAACTAAGTATCCGGAT
GTTAAGCCATGTTTCTTAGATTTCTTTCTTATTCCTATGAGTGATGTCGGTAATTTTAAG
AAATCATTATATCGTTCTATCCATGGCATTGATTATAAGCCGTAA
