# Supplementary material for: In silico Identification of Serovar-Specific Genes for Salmonella Serotyping
Source: Front Microbiol. 2019 Apr 24;10:835. doi: 10.3389/fmicb.2019.00835 (PMC6491675; doi:10.3389/fmicb.2019.00835)
Supplement: DATA S1 — Sequences of 131 serovar-specific gene markers. [file Data_Sheet_2.ZIP › Supplymentary_data1/Paratyphi C-group_12140-ERR016874_scaffolds-PROKKA_04180.fasta]

>Paratyphi C-group_12140-ERR016874_scaffolds-PROKKA_04180
ATGGATAAAATAACAAATTCATTGCTGGAAGCATTTACCAAGCAATATGAATTATCTTCT
GTACCTGAATCTACACGATTTGAGCATTTTTGTAACTATTCAATTACATCGAAATTGAAC
AGAAGCAGTTTCGATTTAGATGACATCCATACAGGTTCAGGCGGAGATTGTGCTATAGAT
GGATTAGTTATTTCCATTAACGGAAGGATTATAACTTCTATCGAAGCGTTTGATGATATC
GCTAATAATTACAGCTATTTAGATGTAGATATAACATTCATTCAATCAAAAACCAGTTCA
TCCTTCGATGGTGCTCAACTTGGTAATTTTATTTATGGCATTAAAGATTTTTTATCCGAG
ACACCAAGACTTGTTCAAAATGAAAAAATAAAAGAGTTTAAAGAGCTTTGGGAAAAGATA
TTTACACGTTCTGATTTAATGATTAACAGACGACCCAATGCCAAGCTATTCTATGTTACC
ACTGGTAGATGGGTTAACGACACTAATTTAGTTGCAATAATAAATAACGGTTGTTCTGAA
TTAGAACAAATTGGCCTTTTCGACAAGGTTCAAATACTGCCTCTTGGAGCAGCCGAGATA
CAGAAACTATACCATGAGACTAAAAATAAACTTTCAACAACAATTAACTTTCAAAACAGA
ATTACATTGCCTGATATAAAAGGGGTTAAAGAAGCTTATTTAGGTGTCGTTCCATTTGAG
GAATATATAAAATTAATTCAAGATGAAAATCAAACTATACATAGTATATTTGATGATAAC
GTTAGGGATTTTCAGGGTGAAAATCCAGTTAATAAAAAAATAAAGTTAACTTTAGAAAAT
GGAAAATTTGATCTTTTTAGCGTGTTAAATAATGGAGTAACTATTGTTTCATCATCTCTA
ACTCCTGCAGGGAACAGATTTACGCTGAGAGATTATCAGGTAGTGAATGGCTGTCAAACA
AGCCATGTACTTCATGAATGCCAAAATATATCCGGAATTTCTGAGGTATTTGTTCCTATT
AAAATCATTGTCACAGATAGCGATGAAATAAAAACTGATATTACATTAGCCACAAACAGC
CAGACAGAAGTAAAACCTGAGCAGTTAGAATCTTTAAGTTTATTCCAAAAGAATCTTGAA
CTCTACTTTGCTGCTGAGAAAACTCAACCATTATATTATGAACGCCGGTCTCAGCAATAT
AATTCAGCAGACATTAAAAAAACACAAATAATATCTATCCCTGTGCAAATAAAATGTTTT
GCATCCATGTTCCTCAATTCACCTCATTTAGTAAGCGCTTATTACGGAACAATAGTAAAT
AGATTTAAAGGTAAAATGTTTAATATGGAGCATAAATTATCTCCATATTATATAAGTTCA
CTTTGCTATTATAAAATAGAACAATACTTCAGAAGTGGCGAATTAGATACTAAGTACAAA
AAAATACGATTCCATTTAATCATGGCCGTAAGAGTGTTATCTATAGGCTCTCAGTTAGAT
CCATTAAATAGCAATAAGCTTGATAAACAATGTGAAAATGTCAAAAAAATATTACTTGAT
GATAAGTTATGTGTTTCCCTTTTGAGAATCGCAGCGATACTAATTTTTGATAGTGGCATT
GACTTGGAGAAAACTAGATACAAGGCTGAATCTGAAACTGATATGATGTTAAATAGATTA
AATGCTTTCACTAAGGAGCATGGGCTGCTTACATATGAATCCTTAACCAAAATATCATCA
ACTAACAAACTTGAATTTGACACAGAAAAGGTTGAATTATAA
