# Supplementary material for: In silico Identification of Serovar-Specific Genes for Salmonella Serotyping
Source: Front Microbiol. 2019 Apr 24;10:835. doi: 10.3389/fmicb.2019.00835 (PMC6491675; doi:10.3389/fmicb.2019.00835)
Supplement: DATA S1 — Sequences of 131 serovar-specific gene markers. [file Data_Sheet_2.ZIP › Supplymentary_data1/Poona-group_9987-ERR998555_scaffolds-PROKKA_02073.fasta]

>Poona-group_9987-ERR998555_scaffolds-PROKKA_02073
ATGTTAGTTTTAATCACTGGCGGTGCAGGCTATATAGGTTCACATACTATTATACCCCTA
TTAGAAAATAATCATGATGTAATTGTACTTGATAATTTGTGTAATTCATCAATTGAATCT
ATAAAACGAGTCGAATATCTTACTAAGAAACAAGTAACTTTATATATAGGTGATGTTCGT
GATCGGGATTTATTGAATAAAATATTTATGTCTCATCAAATTGATGCAGTTATGCACTTT
GCTGCTTTAAAGTCAGTGGGAGAGTCAAATAATATTCCGCTAACTTATTATTCTAATAAT
ATTACAGGCACGCTTAACTTACTTGAAAGCATGCAGCGATATAACGTAAAAAAATTAATA
TTTAGTTCTTCTGCAACCGTCTATACTGCCGGGAATAAGATGCCAAATACAGAAAGTGAT
AAAACTGGAATAGCTAAAAATCCTTATGGCACATCGAAGTTTATTATGGAAACTATACTG
AAAGATATTAGTAAAAGTGATCCGAGTTTCTCCATTATTTCTTTAAGATATTTTAACCCT
ACAGGAGCTCACCCTTCAGGTATGATTGGAGAGAACCCTAACGGCATACCTAATAATCTT
ATCCCTTACGTTGCAAAAGTTGCACAGAATACACTCCCCGTTTTACATATTTATGGCAAC
GATTACCCAACGAAGGATGGCACCGGTGTAAGAGACTATATACATGTAATGGATTTAGCT
TTGGGACATGTAAAAGCTTTGGATTATATCTTTCTAAATAAGATTAATTATGAGGTTTTT
AATTTAGGAACTGGACGCGGGTATTCAGTGCTCGATGTTGTTTATCTGTTCGAAAAAGTT
TCACAAAAAAAAATATCATATGTCTTCTGTGATAAAAGAGAAGGGGACGTTGCAGTTTCA
TGGGCATGCCCTCAACTAGCTAATGAAAAATTAAAATGGCAGGCAACTAAAGATTTAGAG
GAAATGTTGAAAGACGTCTGGCATTGGCAAACAAAAAATCCGAATGGTTATTAA
