# Supplementary material for: In silico Identification of Serovar-Specific Genes for Salmonella Serotyping
Source: Front Microbiol. 2019 Apr 24;10:835. doi: 10.3389/fmicb.2019.00835 (PMC6491675; doi:10.3389/fmicb.2019.00835)
Supplement: DATA S1 — Sequences of 131 serovar-specific gene markers. [file Data_Sheet_2.ZIP › Supplymentary_data1/Potsdam-group_21033-SRR1958408_scaffolds-PROKKA_00919.fasta]

>Potsdam-group_21033-SRR1958408_scaffolds-PROKKA_00919
ATGAAAAGGAATATACGTGTTATACCTAAAAATATTCATAGCAAGTTAAGAAGGCTTGGT
AATACAGTTGTTGCTGGCACTTCTATTGCATTTACGGAAAACCAATTAAAAAGTGGAGCA
TTAGAGCACCTTGGAATATATTTTGATAATGGTGTTAATGCTTATGAGACGTCGGTCATA
CCAGATCCATTGCAGGGTAAATATTCACTTAAAAATGTTTTTGGTGAAGAAATTGTCAGA
AAAGACCTCCCAAAAGAAACTCATTACACTGAAATTGAGTCACCTAACTGGGGCGATAGC
TCTAACGGTACACATACTGTTAGATTACCTTACGAGAAATATCCCAGAGACATTATACCA
CCAACACTCATAGCCATTGAAATTAATCACAAACAGCCCTCGGACGGCCATTTCATATTT
AACTTCAGAGTAACTAGAATTTTAGATAAACAATCAAATAAGTTTGATGATGAATTATTA
TTTGATTTAAATCTTCTTCAAGAAAATCTTGGTAAATGTGGAATTGAGAATGCTGATAAA
CCCATATCGACTTATGCTGATACACTTATAGTCTCATGGGAAATATTTCCACCAGGTAGT
AAAGAAGAAACTTTAGCAAGAATTTTTAGAGGTAAAAATATCACTTCCGACAAGAAAAAT
GTCGCTGAAAATAGATATGACTTCTTCATGAGTCTTGAACCTAAAAAAATCGTCACAGGA
AACAGCACGTTCAGTAATTATATTGGAGCTATGCTGGAGGACGATTTGGTTGTATTTGAA
AACATAGAATATGGTAATGCGATATATATCCTCTATGATAACTGGGATGATATCAGCAAG
CTATCTCGAATTGACTTATTATCAGGAAGAGCAGGAAGTAATTTCGATAGAATAATCCAT
AGTGGCAATTGGAAAGATGAAGTACGAAAAAAAGTTGCTGCTGGAAGATTATGA
