# Supplementary material for: In silico Identification of Serovar-Specific Genes for Salmonella Serotyping
Source: Front Microbiol. 2019 Apr 24;10:835. doi: 10.3389/fmicb.2019.00835 (PMC6491675; doi:10.3389/fmicb.2019.00835)
Supplement: DATA S1 — Sequences of 131 serovar-specific gene markers. [file Data_Sheet_2.ZIP › Supplymentary_data1/Reading-I-group_19849-ERR160968_scaffolds-PROKKA_03408.fasta]

>Reading-group_19849-ERR160968_scaffolds-PROKKA_03408
GTGAACTGGCCGATGGTGAAGCTTAAGGATTGCTGCCAAGTTGTGGGAGGGGCTACACCC
AAACGTAATATCGCATCTTACTGGGATGGTGATATTCCTTGGATAACGCCAAAAGACGTG
TCAAATCTTGATGAGCCATATATTTACGAAGCACCAGAATATATATCTTCCGCAGGGTAT
AAGGCTGCTGCAACATATATGTTGCCAGCGGGAACAGTGCTACTCACATCACGAGCACCA
ATAGGAAATGTAGCTATTGCTGGTATTGAGCTTTGTACAAACCAAGGTTTTAAAAGTTTA
ATTCCTGGGCAAAATGTTCACAGTAAATATTTATATCATTGTATTAAGAAATTTGTGCCA
CAATTAGAATTATTAGGTAATGGTGCAACTTTCAAAGAAGTGTCTAAAAGAGTTGTAGAA
GATTTTGAAATCCCGTTACCTCCTTTGGAAGAACAGAAACGTATCGCGGCTATTCTCGAT
AAAGCTGATGGTGTACGTCAAAAACGCGAGCAAGCCATCAAACTGGCTGATGATTTTTTG
CGTGCTACATTTTTGGAGATGTTTGGTGATCCTGTGGGAAACCCTAAAGGATGGAAAAAA
AATAAAATAAAAAAAGGTGTATTAGACATTACTTCAGGTTGGAGTGCCATTGGCGGGAAT
ATTCCCTGTAAATCGAATGAATTTGGCGTATTGAAAATAAGCTCGGTTACTTCTGGAATA
TTCAAGCCGGAAGAAAATAAAGTAGTAGACTGTGAAACTATTTCTGCTTCGAAAAAACTT
ATACTCCCTAAGAAGGGAGATTTGCTATTTAGTCGCGCAAACACCAGAGAGTTAGTTGCT
GCGATATGCATGGTTCATCAGGATTATGACAACCTTTTCCTTCCTGATAAACTATGGTCG
ATTAAGTTAAATCATGAGCTATTGCTACCAGAATTCTTTCTCATCTTAATACAAAATGAA
AAAGTCCGCGAGTTACTAACAAAACAAGCGACCGGAACAAGTGGGTCGATGCTAAATATA
TCTAAAAGTAAATTTGAAGAAACTGAGATTATCTTCCCTGAGATCAATGTCCAAAAAGAT
TTTTGCAATGCTTTCAGAAAAACAATAGCTTTGAAAGCAAAGTTAATAAAAAGTAATGAA
TTAGCCAATGAGTCATTTAATTCATTATCTCAAAAGGTATTTTAG
