# Supplementary material for: In silico Identification of Serovar-Specific Genes for Salmonella Serotyping
Source: Front Microbiol. 2019 Apr 24;10:835. doi: 10.3389/fmicb.2019.00835 (PMC6491675; doi:10.3389/fmicb.2019.00835)
Supplement: DATA S1 — Sequences of 131 serovar-specific gene markers. [file Data_Sheet_2.ZIP › Supplymentary_data1/Reading-II-group_27791-SRR1573182_scaffolds-PROKKA_01820.fasta]

>Reading-group_27791-SRR1573182_scaffolds-PROKKA_01820
ATGGATATCGAAAAAAATAAAGAAAAAATCAAGTTGCAAATTGATATTATAAAGAGGACT
GATGGCTATATTGCCACCACCAATAATAAAGCAGCTTTACTCCTTGCTGTGAACGGAGCA
ACTGCAACAATAATATCTAACAAAGTGGGTGCATTTGCTGGATTGTTTCAGAAAAATGGA
TTATATACGATTGTTTTTTTTCTATTGTTGTTCATGATCGCTGTTTTTATTTTTATGTCA
GTCTTACGTTCTCTCGGAAGCATTATGCCAAATATGAACGGCAGAAAAGGAAAAGGTGAT
TCTACTGAATCTAATGTTTCGTTTGTTTATATCTCCAGTAATAATAACGGCAAAGAATAT
TACAAAAAATATTTAGGCGAATCTGAAGATGGATTGCTACTGGATATGTGCGAGCAAAGT
TTTATTTTAGCATATATTGCTAAACAAAAATTCTTATGTTTTAGTTCAGCTGTGAGTTGG
ATTAAACGAGCATATATATGCATCATACTTCTTGTTATATTTAAATTTATTGACTACGTA
AACGGAGTTTTATTATGA
