# Supplementary material for: In silico Identification of Serovar-Specific Genes for Salmonella Serotyping
Source: Front Microbiol. 2019 Apr 24;10:835. doi: 10.3389/fmicb.2019.00835 (PMC6491675; doi:10.3389/fmicb.2019.00835)
Supplement: DATA S1 — Sequences of 131 serovar-specific gene markers. [file Data_Sheet_2.ZIP › Supplymentary_data1/Rissen-group_18772-ERR1046151_scaffolds-PROKKA_03652.fasta]

>Rissen-group_18772-ERR1046151_scaffolds-PROKKA_03652
ATGTTAATGAACCATTTGGATATTATCAGTGATGATGTATGGAAGAGGCTTGAGAATGGA
AAAAAATATAATATAATCCAGGGCGAGGAAACGTTAACTGATAATATTTTACTATATCTT
GCATCACAAAATCTTTCAGAAATAAAAATCATCCAGACGCCTAAAAATATGGAGAGTGTT
AAAGGTACTGATTGGGAATGGTGGATTGGAAACCGTACGCATGGCTATTTACGCTATGCA
GTTCAGGCGAAAAAGCTTGATGCAAAAACCAATCGTTATTCATCTTTAAATCATAAAGTA
GGCGTAGGATCAAAAACATTATTTCAGCATGATATTTTAGAAAAATATGCACATGTGAAT
CAGGCAATTCCTTTATATGCCTTTTACAATCATCTAGATCCTTGCAATTATCCAACGAAA
TGGAATTGCCCATTACCTTTTGATTTAACAAAGCTTGGTTGTACAGTTACCTCATTACAG
AATGTAAAGTATGCTATTAAAAATAGAGGGTACAGAACATTTGGAGCAATACATCAGTTC
CCTGATACAGTCCCTTTGAGATGCCTTGCTGAATGTCTGAGCATTGCTGCTATCTCTGAA
AAAAGTAAAATCGCCAAAGTTCATTGTTTTGGCGTTGAAGCTAAAATTTATCAAGATCCC
TGGGAGTGGCTTAGTCAAATGGGTCACTTAAATAGCTGTGAGCAAATGCCGAATGAATAT
TATAATCGTGAGTTGGGTTTTTATCCTAAGCGGATATTATTTATAAATACAAGCGAAAGG
CTAACTAACATAGCAGACTGA
