# Supplementary material for: In silico Identification of Serovar-Specific Genes for Salmonella Serotyping
Source: Front Microbiol. 2019 Apr 24;10:835. doi: 10.3389/fmicb.2019.00835 (PMC6491675; doi:10.3389/fmicb.2019.00835)
Supplement: DATA S1 — Sequences of 131 serovar-specific gene markers. [file Data_Sheet_2.ZIP › Supplymentary_data1/Rubislaw-group_9768-SRR3173535_scaffolds-PROKKA_00145.fasta]

>Rubislaw-group_9768-SRR3173535_scaffolds-PROKKA_00145
ATGATATATATATCGATAGTCTCGCATGGGCATTATGAGATTATAAAGAAATTAGGGGCG
TTATCAAATTTAACTAAAAATAGTTTTGTTAAAATTATTATAAAAGATAACTTAGGTGAA
AAAAGTTTGGAAGAGTTTTGCTATGTTAATAATATAACTTATTTAAAAAATAGTGTTAAA
AAAGGATTTGGTAAAAATAATAATGAAGTTTTTAATACCATAGCGCAGAATATAAAGACG
GATGATTTTTTCGTAGTAATGAATCCTGATGTTTTTATAGATGCTAATGTATTGCTGGAG
GCTGTTTATGAATGCGATAAGTCTAATGCATACGTGGCCACAGTCAATCTATATAGAGAT
TTTGATAAAAAGGAATATGACAATTCCATTAGAAAATTCCCTTGTGTAATGGATTTTATT
CACTCCTTTTTATTTGGGAAAAATAAATGTTCAATTGATAAAGATGGGATAAATGAACCT
TTATATGTTGATTGGGCAGCAGGTTCTTTTCTTATATTTAAAGCTGAATTTTTCTCTAAG
CTAAATGGATTTAATGAAAAATACTTTATGTATTGTGAGGATATAGATATATGTTGGCGA
GCAAATAAAATTTACAACACTTCGGTTTTGTATTTACCACAGTATGTTGGTGTTCACTTG
GCTCAATTTAACAATCGTAAAATATTATCTCGTCATTTTTTATGGCATATAAAAAGCATT
ATATTATTTTTAATGTATAAAAACGGCTTCTTAACGATAAATAAAAATGATAAGATGCTT
TAA
