# Supplementary material for: In silico Identification of Serovar-Specific Genes for Salmonella Serotyping
Source: Front Microbiol. 2019 Apr 24;10:835. doi: 10.3389/fmicb.2019.00835 (PMC6491675; doi:10.3389/fmicb.2019.00835)
Supplement: DATA S1 — Sequences of 131 serovar-specific gene markers. [file Data_Sheet_2.ZIP › Supplymentary_data1/Saintpaul-III-group_5720-SRR5583851_scaffolds-PROKKA_02836.fasta]

>PROKKA_02836 putative hydrolase YxeP
ATGAAACTTAAAACATCTTTATTAGTGGCGTCATTATTTTTTTCTTCATGGTCATCGTTT
GCATCAACAGAAGAATGGATGAAAACTGCTGTCAACGAGCAGTATAATGATGCTGTCCAG
ATAAGAAGGGATATACATCAACATGCAGAACTTGGAAATCAGGAATTCCGTACACAAAAA
GTTGTTGTCGACTTTTTGAAAAAACAGGGTATAGATGTTGTCACCGGTTGGAAGAATGCA
CCTACTGCTGTTATTGGAATTATTAATCCTGATAAAAAAAATACAATAGCATTACGAACC
GAGCTGGATGCTCTTCCTATTAAAGAGAATACAGGCCTGCCTTTTGCCAGTACTATGACA
GGTAAATATTTGGGTAAAGATGGTCCCGTATCACATATGTGTGGGCATGATGTTCACATG
GCCATGTTAATGTCAGCTGCAAAAATCCTGCAACAGAACAAAGAAAAGTTTGATAACCGT
GTTGTTCTGATTTTTCAGCCAGCAGAAGAAGGTGACAGCCTTCACGACCCGTTTGACAAG
GATGCGCCTTTGAGCGGTGCCAATGCGCTGGTGAATGATGGTTTAATCGAAAAATATGAC
ATAAAGCATGTTTTTGGTATTCATGTCATGGCACGTCAGCCTGCAGGGAAGATTCTTGTT
GCCAAAGGAGCTGCACTGAATAGTGCTGATGGCTTCCATATCCATGTTGACGGAAAACAA
TCTCATGGTGCGATGCCATGGGCAGGAACAGATGCAACGTTGACTGCTGCAAATATTGTT
GTTGGTCTACAGCAGATTGTCAGCCGTAATGCCGACCTGTCTGAAGGGATGGGGGTTATT
ACTGTTGGTAAATTTAATGCCGGAGAAACTGCAAACGTTATGAGCGGTACTGCGGATATG
ACAGGTACTGTTCGCAGTAATCATAATGAAGTGCGTGATACTTTGATAAAACGTATACCT
GAAGTTGCCGAAGGAGTTGCCGAGGCGGCTGGTGCTAAAGCAGAAACGCAGATCGCCAAA
ATTTATCCGGTAACAGTGAATAATCCTGAACTGGTAGATAAAACGGTGCCTTTGTTAAAA
CAAAACGGTATCGATGCAGAAATTAGTACTTGGAATCCAGGGGCTTCTGAAGATTTCAGT
TTTTATGCAGCAAAAGTTCCGAGCATGTTTATGTTCCTTGGAGCTGATTATCCCGATGCA
AAAGATGTACAAAACAACCACAGTGATAAGTTCGTAGTTGATGAAACTACTATGCGAACT
GGAATTATGGCTCATTTGGTTGCCGCTACAGCTAACTATTAA
