# Supplementary material for: In silico Identification of Serovar-Specific Genes for Salmonella Serotyping
Source: Front Microbiol. 2019 Apr 24;10:835. doi: 10.3389/fmicb.2019.00835 (PMC6491675; doi:10.3389/fmicb.2019.00835)
Supplement: DATA S1 — Sequences of 131 serovar-specific gene markers. [file Data_Sheet_2.ZIP › Supplymentary_data1/Sandiego-group_9478-SRR1960188_scaffolds-PROKKA_02578.fasta]

>Sandiego-group_9478-SRR1960188_scaffolds-PROKKA_02578
ATGGACTGCATTTCAAAACAAAAATTCACAATTATTTTAATAGTGGTGTTAATTGCCTTG
GGCTGTGCTGCTTATTTTGGAGATGGTGAAGGATATTTTATAGGTAGCTTTGTGCCTGAA
TTTACTGGAGTGTGCCTTGAGCTTCTTATTATTTTAAAGGTTTTTGAGGTCTGGCAGCAA
AGAGATGAGAAAAGGAAGCTTATTAAGGTTGAAAGACGATTAAGGGAGTTTCTTATTTTC
TTTCTGAACCATACGTGCATGGATTTTCCTCCATCCTGCCGTCCAGGGCGTTTTTATGGA
ATTGACTATGAGCAAAATCAAAAAGCATTAGAAAAATTAATCAATCATATTGAAGAAAAA
GGATTAGCTGAAAATCTTGTTATTCAAGTTCAAATGTATTGTAAGAGTGAATGTCAAATT
ATAAATAATTTAATCCCAGTTTCTTCTGAGCTTGAAAATGATCACTTTAAATCATGGGTT
CGGATTGCCTATTATATGAATGCCGTTGCTAATGGGCAAGAAAAGGCTAGTGTTGCAATG
ATTAAAATACTTGAAAATATAAAAAGATTTGATAAGGAATCTCATGATAAAAAACTTTAT
GTTGGTGCAAATTAG
