# Supplementary material for: In silico Identification of Serovar-Specific Genes for Salmonella Serotyping
Source: Front Microbiol. 2019 Apr 24;10:835. doi: 10.3389/fmicb.2019.00835 (PMC6491675; doi:10.3389/fmicb.2019.00835)
Supplement: DATA S1 — Sequences of 131 serovar-specific gene markers. [file Data_Sheet_2.ZIP › Supplymentary_data1/Senftenberg-III-group_37283-SRR4175479_scaffolds-PROKKA_00159.fasta]

>Senftenberg-group_37283-SRR4175479_scaffolds-PROKKA_00159
GTGACAGCGTTTATCTTTATATCAAAGATAAATCCCCTCGATCAAAAGAATAAAATTCCT
TTATTGCGGGAGCAGGCTGAACAAGGTGATGCCCTTGCACAAGCAAGACTGGGACGATAT
TTTTTTGATGGGAACGGTGTTCAACGTGACTATCAACAGGCGGCAAAGTGGTATCGCAAA
GCGGCAGAACAAGGAGAGAAAAGTGCTCAGTATTATCTGGGAATATTATATAGCAGGGGG
TTGGGTGTACCTCAGAATTACGAGCAAATGATAAAATGGTATGCAGCAGCAGCAAAACAG
GGAGTGGTTGAAGCTCAGTCTGATTTAGGGTTTGCATATGAGTATGGCAAAGGTGTGAAA
CAGGATTATAAGCAGGCTGCAATTTGGTACCAGAGAGCAGCGGAACAGAATTATTCAGTT
GCGCAAGGAAACTTAGGCAGATTGTATGTCCAAGGCTGGGGAGTATCGCAGAATTATCAG
TTAGCTTATGAGTGGTTTGTCAGGGCGGCTAATAAGAATGAACCCACGGCGGAATTTAAC
CTTGGAAGAATATATTATCTTGGATTAGGTGTTGATAAAGATAATAAAAAAGCAGCCGCA
TGGTTAAAAAAAAGTGCAGAGCATGGTTCAATGGAGGCTCAGAATAGCCTCGCATATTTT
TATTTAAACGGGCTTGGAGGATTACCTTTAGATAAAAACCAAGCAATCACCTTAGTCAAA
AAATCGGCGGAACAGGGATGGCCTGAAGCACAAGAAAATTTAGCTATTGCATATGAAAAT
GGCATGGGGGAGTTGCCCCGCAATTATAAACAGGCTTATGCCTGGTATTCCGTTGCATAT
ATAAACGGAAAAGATGATGCAGGGAAGTTACGGGATAATATAGCCTCGAAGCTAACGGAA
AAAGAACTTCTGCAGGCCAGGAACATGGCGGAGGCATATATGTATCATTACTCTGCGAGT
CATGATGTGATGCTGCTGAATAATTAG
