# Supplementary material for: In silico Identification of Serovar-Specific Genes for Salmonella Serotyping
Source: Front Microbiol. 2019 Apr 24;10:835. doi: 10.3389/fmicb.2019.00835 (PMC6491675; doi:10.3389/fmicb.2019.00835)
Supplement: DATA S1 — Sequences of 131 serovar-specific gene markers. [file Data_Sheet_2.ZIP › Supplymentary_data1/Soerenga-group_27489-SRR1548398_scaffolds-PROKKA_02463.fasta]

>Soerenga-group_27489-SRR1548398_scaffolds-PROKKA_02463
ATGAGTAAGATTATTCTACCTGAAGGGTGGTCCAATTGTACTCTTGCAGATATTGCTGAA
GTTAACCCTAAAAAAATAGAGGCTGAACCTGACATAATTGCAGGCTTTGTTCCTATGTCT
CATGCCCCAACAAACTATAACGGGAAATTAGAGTTTGAAGAAAAGACTTGGGGTGAAATT
GGTAAATCTTACACTAACTTTAAAAATGATGATGTGATTTTTGCAAAAGTAACGCCTTGT
TTTGAAAATGGTAAAGCAGCAATTGTAAAAGATATGCCAAATAATATCGGTGCAGGCAGC
TCTGAATTTTATGTTCTACGCGCTCGTAATCAAGATATACCAACTAGTTATTTACTTGGG
ATTATTAAGACTAGAAAATTTATGCAGGAAGGTGCAGAAAATATGACAGGTGCTGTTGGT
CTGCGCCGTGTTCCAAGGGCTTTCGTTGAAAGTTTTCCTTTGATGCTTCCCCCTCTTGCA
GAACAAAAAATCATCGCCGATAAACTCGACATTCTGCTGGCACAGGTCGATAGCACCAAA
GTACGCCTTGAGAAAATACCACAAATCCTAAAGCATTTTCGTCAGGCGGTGTTGGCGGAA
GCGGTGAGTGGGAAATTGACGGAGGAGTGGCGTGGTACAGCTATCCTAAATAACTGGAAA
AGCGGGGTACTTAAGAATTTCATAAAGAAACCGTCTTACGGTACTTCTGCAAAGTCTCAA
AAAGAAGGGTTAATCCCTGTGCTAAGAATGGGGAACCTTCAAAATGGTGAATTGAATTGG
TCTGATTTAGTTTATACATCAGATGAAAATGAAATTGAAAAATATAACCTAATAGCTGGC
GATATATTATTTAATCGAACAAACAGCCCCGAGTTAGTAGGTAAAACCTCTATTTATAGA
GGAGAAAAACAAGCAATTTATGCTGGGTATTTGATTAAAATTCAGTGTTTAGAGGAACTC
AATTCTGAATATCTCAATTATCATCTTAATAGCCATATAGCGAAGCAATACTGTTATGAA
GTTAAATCTGATGGCGTTAGTCAATCAAATATTAATGCTCAAAAACTGGCGGCGTACCCT
TTAGAAGTACCACCAATCAAAGAACAAAACGAAATTGTCCGCCGCATAAAACAACTCTTC
GCCTATGCTGACAGCATCGAGAAGCATCTACAAGACGCTCTTGAGTGCGTCAACAACCTC
GCACAATCGATTCTAGCTAAAGCATTTCGTGGGGAACTCACGGCGCAATGGCGTGCAGAA
AATCCCGATTTAATTAGTGGTGAAAATAGCGCACAAGCATTACTGGTGAAAATTCAACAG
CAGCGCAAAAACATAAAAAATATCAAACGCAACAAGGGTAATAATTGA
