# Supplementary material for: In silico Identification of Serovar-Specific Genes for Salmonella Serotyping
Source: Front Microbiol. 2019 Apr 24;10:835. doi: 10.3389/fmicb.2019.00835 (PMC6491675; doi:10.3389/fmicb.2019.00835)
Supplement: DATA S1 — Sequences of 131 serovar-specific gene markers. [file Data_Sheet_2.ZIP › Supplymentary_data1/Stanleyville-group_6383-ERR998543_scaffolds-PROKKA_03478.fasta]

>Stanleyville-group_6383-ERR998543_scaffolds-PROKKA_03478
TTGAATAGCTCGGAAGATGATTTGCTTGAAGTGGCGTGGTATTTGTCGAAGTACGGTAAA
TCTCAACCACCCGTGGGACTGGGTGTTCAGAAATGGAAAGAGGCTTATGCCTTGTTTTAT
CCCCGTTTTGGAGCGGGCAAAACTGCCAATGAGTTTCGCAATAGTCTGAAAAATAGTCGT
GACCGTTTTGATTCCTGGCTTAGTGATGTGCGTGTCGGCTGGCTTGACGAGCAGGGCGCT
CCTGCTGCGCTTTCTCATTCAGCGCAGCGTGTGCATCAGCGATTGAGTGTGCTTTCAGAG
AGTGTGATTGAGCAGCGCGTTCTTTCGTTAATATCGACTGATGGAGATGAACAGGCGCAA
CGTGACTGTTTTATTATTCAGCAGGATAAAAGTATTGAAGATACCGTGCGCGAGCAGTTG
ATTGCTGCACGGCTGGGGCAGGGTACCTTTCGGAAAAATTGTCTCATGTTGTATCCGGCA
TGCCCTGTTACGGGGACGACGTTTGCGCCGTTACTGCGTGCCAGCCATATAAAACCGTGG
GCTGCCTGCGAGAATGGGAATGAGCGTCTTGATCCTTATAATGGAATTATATTAGCTGCG
CATATTGATATTCTATTCGATCAGGGATGGATTTCGTTTGAGAACGATGGGCGTTTATTA
ATTAGTGATGAACTGGATATTAACGTTAAAGAGCAGTGTTTGTTGCCGGAGAAAATAAAG
GCGTTTCCTGTTGAATCGTATTGTTATCTGGGATGGCATCGGGAGAATTTGCTTCGATGA
