# Supplementary material for: In silico Identification of Serovar-Specific Genes for Salmonella Serotyping
Source: Front Microbiol. 2019 Apr 24;10:835. doi: 10.3389/fmicb.2019.00835 (PMC6491675; doi:10.3389/fmicb.2019.00835)
Supplement: DATA S1 — Sequences of 131 serovar-specific gene markers. [file Data_Sheet_2.ZIP › Supplymentary_data1/Takoradi-group_20010-SRR1958099_scaffolds-PROKKA_03563.fasta]

>Takoradi-group_20010-SRR1958099_scaffolds-PROKKA_03563
ATGTATGCAAGTCTATTATCTTACAAAAACTTAAAGTTTGCACATCAAGGAAGTGACTTA
CGGTCTATTACTGAGTTTTCTCTCTATTCCGATAGTCAACCAATTGGGGCGGTTGATGAT
GATTCAGTTTACTGTTTTCTGAATATGCTACCCAGGATAACCAAACAATCCACTGTTGCA
TCTTCAATTACAGTGCGCATAAAGTGGTATAGTAACTTAAACAATATGATTCTTTCTAGT
TCTCAAAGTCATACAAAGGATTATCATGGTGGGTGGTATAATGATGAAATAGCTGCGCTT
TCAAGTTTATTACTTGGTGTCCGTTTTCATGCTGGGTCAATTACGCGTCTCTATGATTAC
TACACAGGTGATTTCGGAAGGATTCAAGCGGAGAGTTCTTTTCCTCCTGTTTTAGAGTTT
AAACATAACAAACCCATAGTACCTAATGCTATCAAAGAAATTGATATAACTAACCTTAAA
GTACTTAACAATTTACATCTCTTAAGTGAAAAGAATTTCAACCATTTAATTAGAGCAGCC
AGAAGCTATCAAAATGCATTATGGATCTGCGAGTCATCTCCAAATATGAGTTGGCTATTG
ATGGTGTCAGCCCTAGAATGTGCGGCCAGTCAATGGGCAAAATCCAATGCGTCTAAAGAA
GAAAGATTTAAACATTCCAAGCCCGAATTATATGAAAAATTGGATACCAATGAATTTAGA
CATTTAATCCCTATTATTGCCAATGAGTTTAAAGATTCATTTGGAGCGACAAAGAAGTTT
GTGGATTTTTGCCTCTATTTCCTTCCAGATGAACCTCATGTGAGGCCAAAAGCAGGAAGA
ATTGATTGGGAAAAAGAATCGTTATCAGCAATTTTTAAAAAAATATATAGCTACCGTTCT
AAGGCATTACATGGAGGACAACCATTTCCTGAGCCGATGTGCTCCCATCCTGAAGTATGG
GATGGGTATACTGCTGAGCGAGCGAGAGCATGTTCAACCTTAGGTGGAACATGGTTGAAT
GAAGATGTGCCAATTAATTTAAACACATTCAACTTTATGACCCATTCCATTTTGAATAAG
TGGTGGCAATCTTTATTACCAAGTTAA
