# Supplementary material for: In silico Identification of Serovar-Specific Genes for Salmonella Serotyping
Source: Front Microbiol. 2019 Apr 24;10:835. doi: 10.3389/fmicb.2019.00835 (PMC6491675; doi:10.3389/fmicb.2019.00835)
Supplement: DATA S1 — Sequences of 131 serovar-specific gene markers. [file Data_Sheet_2.ZIP › Supplymentary_data1/Teko-group_25111-SRR1107465_scaffolds-PROKKA_01515.fasta]

>Teko-group_25111-SRR1107465_scaffolds-PROKKA_01515
ATGGACTTATTTGACCTGTTAACAATTAAATTTACCTTGCCCGCGAAAGCTGCCCCTTTA
AGAAAAGTGGGGGGGAATTATGTTCATAAATTACTTTGCCGATCAACAACAGTATCGGCT
CAAGTCAGAAATGCACGTTTCCAAGGATATTTTGAACTTGTTACGGGTCTAAAGCCCCCT
CTAGACTATATCTATCTGAAAGATCCAAATGCTAGGGGGAAATGCGCAGATAGTGTAGCT
TCCCTTAAAGCTAAGGAACCATTTACATTCGAAAAATGGCGAGAAGATACTGAGTTAAGC
TGGGAGCAATTTCCAGAGCAGGTATTTAGCACTTCACCTGATGAGATTAATGAACAATGG
TATCATCAATTTCAGTTTAGAGAGGACGATCCAGAGCAGCGTTCTCCAGGTCTCAGAAAA
CCCCAACTGGGTGCACTTCATGCAATTGCAGGCTATTTCGCTACTGATTTGCAGGTAGAA
CCTGCTACCGTCGTACTGCCCACTGGAACGGGAAAAACGGAAACAATGCTGGCTACCATG
ATATACCAGCGATGCAAGCGAATTTTGCTCATAGTCCCATCTGACTCTCTCCGAACACAA
ATATCCAAAAAATTCATTGAGTTGGGATATTTGCCAGAGCTAACAGTCGTTCCGCCTAAC
ATTGCACTCCCTAATGTCGCTATTATTAAGAAGGGAATTCAGGTAGCGGAAGAAGCTAAG
CAATTAGCTTGTGAATCAAACGTCTTGGTTGCTACGACCAGCGTATTGTCTGCCTGCTCC
GAAGCAGCATTAAATGCACTTTGCGAGTCGTGTAGCCATCTTTTTGTTGATGAGGCCCAT
CATATCTCAGCCTCATCATGGCAGACAATTCGAGAACGATTCACAGACAAACGTGTAGTG
CAGTTTACAGCTACTCCCTTTAGGAATGATAAAAAGTCCCTTGGTGGAAAAATTATCTAT
AACTATACGATGGGGGAAGCCCAACGAGCAGGCTATTTTACAAATGTAAATTTGCTGCCT
GTAGAGGAGTATTACTCTGACCTTATGGATCATGCAATCGCGGATACAGCTGTAGGTCAA
CTGCGTATAGACTTAAATAATGGCCTTGATCATTTGCTCATGGCCCGTACTAGCAATAAG
CAGCGAGCAGAAGAAATACTTACTATTTATCAGAAAATTGCACCGAGTTTTAATCCAATC
GTTGTTCATTCTGATTATCCTAAAACGGAAATAAAAAAACGTCTTAATAAATTATTATCA
AGACAATCAAGAATCGTTATTTGCGTAGATATGTTGGGAGAAGGCTATGATCTACCCAAC
CTGAAAATTGCCGCTTTACATGATCATCATAAGTCTCTTGCAGTAACTTTGCAGTTCATT
GGCCGATTTACTCGTGTCAATAAAGCACAGAAAATTGGTCAAGCCAGTGTAGTCATGAAT
ATTGCAGACCCTAATGTTGAAGGTGAATTACAGCATCTATATTCAACAGACGCCGATTGG
GATAACGTATTAAGACGACTATCTGAAGGACGAATTGCCAGAGAGATTAGGTTGCAAGAG
GTCGTGGATGCCTTAAAAAGGAAAGGTGATTTACACGATCAGATTTCTCTCTGGAATCTT
GAGCCAAGTTGTTCAGTCATGTTATTTCAAACATACTGTGACAATTGGGAGCCTGAAAGA
TACAAGGAAAAACTGCCCAGATTCGACGAATCCTGGCATGCAATAGCAGAAGATGAGAAT
TTGCTTGTTGTGCTAGCTATCCAGGCAACTTCAGTCCGGTGGGGAAACTACAAAGATCTT
AAAGATACCAATTATAAAATTCTAATTGCTCATTGGGATCAAGACAGATCCGCCTTGTTT
GTATTCTCAAATGACTATAAAGCATTTCGAGTTGAGAATCTAGTCAGTACTATTTGTGAT
GATAAATTTGAAGTTGTCAGTGGTGAAAAAGTCTTTAATGTATTTAATGGTATTGAATAT
CCTTTGGCAAGAAATTTAGGCGCATCTCAAATTGGGGCAATCAGCTTTACTCAATATTTT
GGCCCAAATGTCACTGAGGGGCTATCACTAATTGAAGCGTCTCAATCAAGCTTAAGCAAT
ATTGCTGCATTAGGTTATGAATCCGGAAACCGTGTAATCTGGGGATGCTCGCAACGCAGA
GGTAAAGTCTGGTCACCACAAAAAGGTGGCAGCATTGCTGATTGGTGCAACTGGGTTAAG
AAAGCCTGGGACAAGATCTTTAGTTCTGAACCGGATCCAAACAATCTTACGCGTAACTTT
TTGCGTCCTGTCCCATTACTTGAACCCTATAATGAATATCCAATATCAGCTCAATGGGGT
GAGTATTTGCTTACTGCGTTCGAAGATAAAGTTATTTTTCATTTTGATACTATATCTGCT
CATTTATATTTAGTAGAGGTTAGGGCTGCTGGAAAGTTTGAAGATGGTAATGTACGGCTC
ATTTTTTCTACAGATGAAACGTCATCTGAATATAAATTATTTCTCACGGGAAGTGCTACA
GCAAAAGGTTATTCCTATCAATTGATATCTGGCCCTGAAGTTTTTATACAGCGTGGTGAA
TCTGAACCGGTATCACTATCAGAGTATATGGAAATTGATCCAGTAATGATTCATTACTCC
GATGGCTCATTTTCATACAACGCTCATATAGTCCATGTAAGCCAAAATATTGGCCTTTAT
GACAAAGACGAAATTGTAGCTTTTGATTGGAAGGGAACTGATGTTCGAGTGGAATCAATG
GGCTATACTCGTGATCCATTATCCATCCAATGGCGTTGGTACAGTGAAATTAAAGATAAT
TACGATGTCATTATTAATGATGATGGTAAAGGTGAGTCAGCAGATTTAGTGGGGTTGAGA
ATAGTTGATGACTGTATTGTTCTCTCTTTAATCCATTGCAAGTATTCAGGCTCAGAAGAA
GCTGGAGCAAGACTTAAAGATCTTTACGAAGTATGTGGGCAGGCACAGAGATGCATTCGT
TGGAAACACCTGAATCTTTCCTATTTATACCATCACATTAAGCGTCGCGAGGAACAGTGG
CGATCGCGTGGTCATTCTCGCTTTCTGAAAGGCACTATAAAAGACCTTGCTGCTATGAAA
GAGCGCTCCAGAATCACACCTCTTAAATTCCAAGTTGTTATTGTTCAACCAGGACTTAGA
GTAAGCAAAATTAATGAAGAAGGCCTTAAGCTACTTGGCAGTACGGCCTTATTTATCAAG
AAAACAACGATGGCAGATTTAGTTGTTATTGGTTCTAAATAG
