# Supplementary material for: In silico Identification of Serovar-Specific Genes for Salmonella Serotyping
Source: Front Microbiol. 2019 Apr 24;10:835. doi: 10.3389/fmicb.2019.00835 (PMC6491675; doi:10.3389/fmicb.2019.00835)
Supplement: DATA S1 — Sequences of 131 serovar-specific gene markers. [file Data_Sheet_2.ZIP › Supplymentary_data1/Telelkebir-I-group_22309-SRR1966500_scaffolds-PROKKA_03940.fasta]

>Telelkebir-group_22309-SRR1966500_scaffolds-PROKKA_03940
ATGCTTAAAAATATTAATGTCCAGGGGTTTAAAAGTTTAGGGGCGACAACTCTTTTACTG
TCTCCGTTAACGATATTAACCGGCACAAACTCTTCCGGAAAATCTAGTGTGCTACAAGCA
TTGATGCTATTGATTAAGCACAGTGCTTCAGTTAATCAATATAGTATGGAAGAGGTAATA
CGCTTCCTGGCTGATTTTTCTGTAATTAGAAATAAGAAAATAAATGCGAAGTCTATTATT
ATAACCGCCCAGGATGTTGAGAATAATACCCATTCCTTAACACTTAATGCAGAGAATACT
GATATCGATAGTCGGCTTGGCTACCAATATGAGCCAAGAGTTGTTGGTAGCGAGCCGGAG
TTACTTTATCTGAACGCCAATCGCTTAGGCGCACAAGAAATGGTTCCTTTTTCTGAGCGG
CGTGTAGGAGGTGCGGGTGAATACCTGTTTTCAACATTTGATAAAATGAAGCATTTACCG
GTACCTGATTATCTGGTGAAGGCTAGTGAATCGACGACGCTGGCCTATCAAGTGTCTTAT
TGGTTAAAGTTGATCACAGGGACGACATCTGAATTGGTTACTGAAAAAGTTGGTGATCAA
GTTAAAGTCGCTTTTACCTTAAAAGAACTTGAAGGAAGTGTTTCACCGCTGAATCTGGGG
GCGGGAATGAGTTATATTGCTAAGGTACTGATCATTTGCCTGATGGCCAAAAAAGGCGAT
CTTATCTTGCTGGAGAACCCTGAAATTCAGTTGCATCCTAAAGCACAGGCTCATTTAGCT
ATCTTCCTGGCTTTTATAGCAAGTAAAGGTATCCAGATTATTGTTGAGACACATTGCGAA
CATTTGATCAACAAGCTAGCTTATTTAGTTTATGAAGATGAAATCTCTACAGAAAATGTC
GTGTTGCATTATAAGCCTGAAGTAGATGAAAATTTTATTTCATTGAGAATAAATGAAAAT
GGAAAATTTACTGATCTGAATGGTGAGGTTACTGGTTTTCCTTTAGGATTCTTCGATGCC
ACTTTAGATGATTTGATGCAAATGAGGTAA
