# Supplementary material for: In silico Identification of Serovar-Specific Genes for Salmonella Serotyping
Source: Front Microbiol. 2019 Apr 24;10:835. doi: 10.3389/fmicb.2019.00835 (PMC6491675; doi:10.3389/fmicb.2019.00835)
Supplement: DATA S1 — Sequences of 131 serovar-specific gene markers. [file Data_Sheet_2.ZIP › Supplymentary_data1/Telelkebir-II-group_29402-SRR1753734_scaffolds-PROKKA_01621.fasta]

>Telelkebir-group_29402-SRR1753734_scaffolds-PROKKA_01621
ATGAGCTCTCATGAAATAACATTAGATAAGACCAAAAGAGCATCACTGTGGCTCGAACAG
TTTGATGATGATGATCGGCCTTATGCTAACCTCTTATTGAAAAAGATACATTGGGTATCT
AGTTACGAATTTGAAAAAACGATAAAGAATGAGGTCGAGAATATTGGAAATGAAAGTGAG
TATGCAATCGCTATTTTTGTTGAGCGTGAAGTTTTACCGGAAGAAAGAGTGTATAAATTC
AGTGATAAAAAGCCACAAAGGGCAGATGGGGAAGCATTTGAACCAATTAATATAATAAAA
AATCGGAAGGAAATTGGAAGCGAAGGATTGCTTAATACAATAGCAACTAATTTATCAAGA
TCCGATAGTAGGAAATATTTATATTATCCTCCAGCTAATGTTTTTAGAAAGAAAAAAATA
AGAAAGGTTGTCATATTAACTGATACTATCGGATCTGGTAATCAGATGTATAATTTCCTC
GATTGTTTTCAGAAAACACCGTCGTTAAAAAGTTGGTATTCATCTCATCATATCAAGTTT
TTTGTTGTTTGCTATGCTGCGACACAGGAAGGTTTAAAAAGAATGGAATATCATCCTTTT
AAACCAACGATAATCTACAATAAAATATGCCCTACCATTGAAAATAGTTTTTCAGGGGAC
GAAAAGAAGAAGATAACATCTCTATGTCATAAATATAACCCAGATCAGAATAAAAATACC
CCTTTCGGCTATGGGGGAGTAGCGGCACTTATTTGTTATAGTCATGGTATGCCGAATAAT
GCACCTGCTATACTTTATAAACGTTCAAATTCATGGAAGCCTTTATTTAGAAATAGAACA
GCTATTGATTTAAAAGATGAACTCCCTACGGGAGATGCTGATTATGATCCTGAAAATTAT
TTGAACCTTATGAATCAGAAACGAATAGCCGCATCAGCTAAGTTTCAAAAGCTTAATGAT
GAAGGTAAAAAATATATCCTAGTTTTATTATCATTAAGACGGTTACCTAGAACGAAAAAC
GCAATAGCCTCAAGAAGTGGGTTATCATCAAGAATCGTTTCGGATATCTTAGTTCGGTTA
ACATTTTTGGGATGGATTGATGATAACTATCGACTTACTGATGAAGGGCAGTTACTAATC
GAAGAGTTAAGGAAAAAAGGCAAAGCTAAAGAACTTCCAAAACAGGTAAAAGAGGGGTAT
TATCCTACAACGTTGAGGAGGCCATAA
