# Supplementary material for: In silico Identification of Serovar-Specific Genes for Salmonella Serotyping
Source: Front Microbiol. 2019 Apr 24;10:835. doi: 10.3389/fmicb.2019.00835 (PMC6491675; doi:10.3389/fmicb.2019.00835)
Supplement: DATA S1 — Sequences of 131 serovar-specific gene markers. [file Data_Sheet_2.ZIP › Supplymentary_data1/Thompson-I-group_17975-ERR028954_scaffolds-PROKKA_02229.fasta]

>Thompson-group_17975-ERR028954_scaffolds-PROKKA_02229
ATGTCAAACGAACTATTTAAAGCATTCAGGGCATCAGAATTACATGACAAGAATATTAAT
TTTCTAATTGGATCAGGTGCTTCAGCTTCATTTATACCAACACTTAAAATTAATGATGAT
TTCACTTATGAAGATATACTCACAGATAGTGATTATAGTGAAATAAAGGATTTCATTTAC
TACCAGTACTACAAAAATATTTTACGCAAGAGTTTCTGCTTCTTCAAAAGAGATGACGAT
GCAGACTTGCGTAAAACCCGTAGGGAAACACTCAGTGCATACCAAGAGTTAATTGATAAT
ATTGTAAACCTTATAAATAGGAAGGGCGCCAATCAAATTCGGCGAGCCAATATTTTCACA
ACCAACTATGATTTGTTTTTCGAAAATGCTTCTGATAAGTTACTTCGTAATTCCACTAAT
TTTATTTTTAACGATGGTGCGAGAGGATTAAAAACACGCTACCTTCAAATCAGTAATTTT
CACACATCAACTTGGCATCAGGGTACAAATGATCTTTATAAATTTGAAATACCAACAATA
AACCTCATAAAAATGCATGGTTCTGTTTCTTGGAGAAAAGTAAATGAGGAAAAAATTGAA
GTAAGTTATCCAAACTCTTATCCAAAAGATTTGGAAGTTGATTTAGATATTCCAGACATC
CAAACGGCAATTAAATTAATTGAAGATTTTACACTTACTCATACGGCTAAGAAAAGTTTA
GCCCTGACAAATGAGGACGAATTGGCGCTTAAGGAATTCAGAAAAGAATATGATAAACTT
GCCATCGTAAATCCAACCAAAGCAAAGTTTGAAGAAACTGTTTTCCAACAGCATTATTAT
CAATCACTTAGACTTTTAAGTTATGAACTTGAGAAACCTCAAACTGTTCTAATCTGTTTT
GGTTTTTCTTTTAAAGATGAACACATTCGAGAAATAATTTCTCGATCGCTCAGCAATCCC
TCATTGATAGTTTACGTTTTTTGCTATAAACATGAATCCAAGTCTGAAATAAAAGAGTTG
ATAAATAACAAGAAAATTATTTTTATTTACCCAGAAAACAATGATGATGGCCATTTCATC
GACTTAGATAGATTCATAGATTGTATTTTTTCTGTCAGCGGGATTGATTCAATGGAGGGG
TTAACATGCAGTTTATAA
