# Supplementary material for: In silico Identification of Serovar-Specific Genes for Salmonella Serotyping
Source: Front Microbiol. 2019 Apr 24;10:835. doi: 10.3389/fmicb.2019.00835 (PMC6491675; doi:10.3389/fmicb.2019.00835)
Supplement: DATA S1 — Sequences of 131 serovar-specific gene markers. [file Data_Sheet_2.ZIP › Supplymentary_data1/Thompson-II-group_25846-SRR1793250_scaffolds-PROKKA_02888.fasta]

>Thompson-group_25846-SRR1793250_scaffolds-PROKKA_02888
ATGAGCGGGTGTATCTTTAACAGCAAAACATTGGGCTCTTATGATTTTTCATCACATTTA
ATTGAGATTTCAAACGATGAATTAAATATAAGTTTACCGCAAGCACAAAATATCATAGAC
AATAAAAGCATATATGATTTTGATGATAGCGAAATTGAATTTTATAAAACATATCTCCAT
GAAACAATCCATTTACTTGATTGTTCTACAACTCACTGGGGGTTAAATTATTCATGTCGG
CTATATAACTATTTTAAACATGAAACAAAGGAGGCTTTTGATAATTTATTAGTTGATGAT
ACTGAAATTAGTTTACATTATCACTTCAAAAACAACAGCACTAATAAATTAAATTATAAA
AATATTAAAGCATCATTACAATATGATGACGATATGGGTGTGTATATCAGAGTCCATTTC
TTTGGGTATGTTAATAATTATCAAGAAATCCTAAACATTCCTTTAAGCATGCTAGCTATT
TTAGAGGGGCATGCGTACGCTCAGGAGCAATTATTTCATTGGGAAATATTAGAAAAAAGG
AATGACTTTTTTAAATTAAAAATGCTTGAAAATGAAATAAAAGAAAAGTTGCAACAAACA
GACTTAGCAGAGTATACATGTATTTTATCTTTCATCGATCAGTTATTCCCATCATTTTCA
ATAAAATTAAAATTAAAGATGTGTATTTTTTTATGTCGCTCAAGTTTGAACGCTGACATT
CTAACAAGAATCACTATTCCAGACTGGTTAATAAGAGAAATTTTCTCAAACTCTCCGCCT
AATTATGTCAACGCACTTAGACTTGATATAAACAGAGGTAATAGTACTCCCGCAGTTTTC
TTCATATATCTTATGTCTCTTGCAGTCTACAATGAAACTAATATTATCATCGATGGTACT
GATTTTTACTCTTACATGGAGAGTATTTTATTAAATACTATCTACGAAAACATGCATTTT
GAGTCTTTAAGAGAAATATCTGACATTGGCATCGATCACAAAATATCTCTCTTGCAACAA
AATGGGGCTCATCTAGTTTCTGAATTAGCCAATGAGTCTAAAAACTATAGTTGGTATTCT
TTCGACCTACGCGAAATTAAATTACCAGGAGTACTATTGTGTGATGAATACCAATATTTA
TATCCAAAAAGGAACTTGTCCATTGATTTGGAAGACTACATCGATAAAACTCTTCAAAGA
GCAATAAGGCTTGATAAGCTAAAAAATAATGAGCCGAGTAGAAAACAGCATTTAGACCCT
AGGGTTGCCTCAGCTTGGCTTCAAGATATTAAGTCAGGTAAAAATAGCCGTATGATAGTG
GAGTACTCTTTTGACGATGAAGATAATATGGAAGTAAAAAAATATATTAGATAA
