# Supplementary material for: In silico Identification of Serovar-Specific Genes for Salmonella Serotyping
Source: Front Microbiol. 2019 Apr 24;10:835. doi: 10.3389/fmicb.2019.00835 (PMC6491675; doi:10.3389/fmicb.2019.00835)
Supplement: DATA S1 — Sequences of 131 serovar-specific gene markers. [file Data_Sheet_2.ZIP › Supplymentary_data1/Typhimurium-group_2541-SRR3049434_scaffolds-PROKKA_04230.fasta]

>Typhimurium-group_2541-SRR3049434_scaffolds-PROKKA_04230
ATGAAAATAGCGGCGATTTATACGCAATCCGTCGGACCGCTGCCCGACGGTGAAATTCGT
TTTGAAAACGACTGGTCAGGCGAGATAGAATCCAATGTCCTGATTACCGGGCCAAACGGC
TGCGGTAAATCGACGCTGTTACGAGCCATTTCCTTATTATGGCGCGCCTTTGGGCATTGG
CTGGGCACGGGTACGCGCCTGAATATCAAAGATGAATCTTATACCTGGTTCTATCGCTGG
GATGCCAGCTGCGCGATGATTCTCGATTCCTTTTCGCCAAAATCGGAGGACCAAATAGGG
CTATTTCTTGGCTCAGAGGCATTTTTAGTACAACTAAAAGAGAAATACCCACAGGTCTAC
TGGCTCGGGGAAACGGTAAGCAGAACAAAGGGAACAACGCCAGAGACGACCGTTTTTACG
TCATCGGAACACTTTTTTCTTCCCTATAAGAACTGGTGGAGTCACTGGAGTAGCCAGTAT
CAACGGCTTGTACTGAAGGGACCAAGTGTTGATATGCCTAATCTGGTTTACCTGGATGCC
GAAGCGCGCCGCTGGGTTCGCCCGCAAAAAGATATCGGCAGCCTGTCCCCGGATGATTCA
ACTCAAGCCTGGCTGGCAACCTATGAAGTGAACGATAACTGGAAAGGTCAGCTTGAATCG
TCGCTCTTCAATATGAAGGCAACCATGCCCGGTGAATATCCTGAAATGATCGCCACGCTA
AACCAGTTCTTCAGCGGTAAACGTATCGAAGCTGAAATTCATCCAGGACAGCGGCAACGT
GTCCTACTGGATTCAGGGAATGATCATTCGTTAGATGCGCTTAGCTCCGGCGAACATCAG
GTGCTGATTATGCTGTTTACGGTACAACGCTGGCTACAGCCCGGCGGTGTTGTACTCATT
GATGAGCCGGATCTGCATCTGCATCCGTCCCTGATATCGCCGTTGCTGGCATCCATTGAG
AACATCGTTGCCAGGAAAAATGGTCAGCTTGTGATGACTTCACACGCAACGGATATCTGG
CAACGTTATGACAACATGGGATTGCGGATTGATTTAACCGATGGCAAGGATGCGGAAAAT
GGCCAGCGTTAA
