# Supplementary material for: In silico Identification of Serovar-Specific Genes for Salmonella Serotyping
Source: Front Microbiol. 2019 Apr 24;10:835. doi: 10.3389/fmicb.2019.00835 (PMC6491675; doi:10.3389/fmicb.2019.00835)
Supplement: DATA S1 — Sequences of 131 serovar-specific gene markers. [file Data_Sheet_2.ZIP › Supplymentary_data1/Virchow-group_19276-SRR1965715_scaffolds-PROKKA_04264.fasta]

>Virchow-group_19276-SRR1965715_scaffolds-PROKKA_04264
ATGTTAAAAACACACATGAATGCAACCGAGAATCATTTGGTTTCTATCTCACAGATTCCT
GCTAATGCTGGACATACATTACATAGAGGTACACCGAGAGAAGCGTTTATTAAAGAGTTT
CTTTCCGGGCACTTAAGCTCTAATGTGGCAATTGGTTCAGGGGAAATTATAGATTCTAAC
TCTCAACCAAGAGTACAAAGAAATCAGTATGATATTGTCATCTATAAAAACAATTATCCA
AAATTAGATTTTGGCGGTGGAGTTAATGGTTTTTTAATTGAGTCAGTAATTGCTACAATA
GAAGTAAAATCATTATTAGACCAATCTGCAATTGACCAGTCGGTTAAGGCAGCTCACAAC
GCGAAAGTTTTAAACCCAAGCATAAATAAAAGTTTCAGCACTGGATGGGTGCCACCTAAA
ATTATAAATTATGTTGTGGCATATGATGGGCCAGCACAAATGAATACTGTGTATAACTGG
ATCTTAAATAGTCATCAAACGAATAGGATCCCGTTGCCATCATGGAATCAGCAAACGAAA
TATCAAACACCAGGTACAGCACTTGATGGTGTGGTTTTATTAAATAAAGGATTTATAAAG
CTTGATAATACACCATTATCGTTAAACTCTTCTCAGCAATCAGGAACTCATATAGTTGTT
GACAGTAATGATGGTAATCTATTAATGATGTTTTTGGCTTTACAGGAAGCGTGTGACAAT
ATCCAAGGCGCTTGGTTGAATGCAGGACCATATGTAAGAAATGTCGGATTTAACAATGTA
AGAATAATATAA
