# Supplementary material for: In silico Identification of Serovar-Specific Genes for Salmonella Serotyping
Source: Front Microbiol. 2019 Apr 24;10:835. doi: 10.3389/fmicb.2019.00835 (PMC6491675; doi:10.3389/fmicb.2019.00835)
Supplement: DATA S1 — Sequences of 131 serovar-specific gene markers. [file Data_Sheet_2.ZIP › Supplymentary_data1/Wandsworth-group_25340-SRR1157600_scaffolds-PROKKA_03339.fasta]

>Wandsworth-group_25340-SRR1157600_scaffolds-PROKKA_03339
ATGGTAGATTTTCTGAACTTACAAAAAATTAATAACCGTTATGAACATGAATTAAAAGAA
GCTTGTGCAAGAGTTATCGATTCTGGTTGGTATATTTTGGGTACAGAGTTAACTAATTTT
GAACAAGAATATGCCAGCTGGTGTGGTGTAAAGCATGCCATTGGGGTAGCTAATGGTCTG
GATGCGTTAACACTAGTATTTAGAGCATGGAAAGAAATGGGGAAATTGCATAGTGGTGAT
GAAGTTATTGTCCCTGCAAATACCTATATTGCTTCAGTATTAGCTATAACTCAAAACGAT
CTTGTACCTGTATTAGTGGAACCCGATGCGTTAACTTTTAATTTAGAGGAAAATGGTATA
CGAAATGCTATAACTAATAAAACAAAAGCAATTTTACCTGTACATTTATACGGGCAAATA
TCTCCGATGGAGGAGATAATGGAGATAGCTTTGGCACATAATTTATTGGTACTTGAGGAT
TGTGCTCAAGCACATGGTGCCGCAATCAATAAACGTCAGGCTGGAGCGTGGGGGCATGCG
GCGGGTTTTAGTTTTTATCCAGGTAAGAATCTTGGAGCTTTAGGCGATGCGGGGGCTGTT
GTTACAAATGATACTCAATTAGCTGAAATGTTGATGGCGCTGAGAAATTATGGCTCGCAT
GAAAAATATAAAAATAAATATCAAGGCGTGAATAGTCGTTTAGATGAAATTCAGGCGGCT
ATGCTGCGGGTAAAATTACGTTATTTGGATAACGATAATATTTTAAGGAAACATATAGCT
CAACGATATCTAAATGAAATTAATAATATTAATATTTCATTGCCAACTGTCACACATACT
GAAGGCCACGTTTGGCATTTGTTTGTTATACAAACTACCTACAGAGAAGAATTACAGCGA
TACTTATCTTCTTATGGAATACAAACATTGATCCATTATCCATTACCTCCTCATAAACAA
CAGGCTTATAATCACCTTAATAATTTAGTGCTCCCCATAACTGAAAATATGCATGAGAGA
GTCTTATCGTTGCCTATGGATCCAAATATGTCAAAAAATGATATTGATAAGGTAATTAAA
GTAGTTAATAGCTTCCGAGTATGA
